# Supplementary material for: Landscape and Environmental Factors Influencing Stage Persistence and Abundance of the Bamboo Mosquito, Tripteroides bambusa (Diptera: Culicidae), across an Altitudinal Gradient
Source: Insects. 2019 Feb 1;10(2):41. doi: 10.3390/insects10020041 (PMC6409834; doi:10.3390/insects10020041)
Supplement: Supplementary file 1 [file insects-10-00041-s001.zip]

Archive with 1 entries (1 files):
- insects-423648-supplementary.xlsx
