# Supplementary material for: Landscape and Environmental Factors Influencing Stage Persistence and Abundance of the Bamboo Mosquito, Tripteroides bambusa (Diptera: Culicidae), across an Altitudinal Gradient
Source: Insects. 2019 Feb 1;10(2):41. doi: 10.3390/insects10020041 (PMC6409834; doi:10.3390/insects10020041)
Supplement: Supplementary file 1 [file insects-10-00041-s001.zip › insects-423648-supplementary.xlsx]

## Sheet: Table S1
Table S1 Codes of Landsat 8 and Aster images employed to estimate NDVI at the sampling locations
Mission	Code	Year	Month
Landsat 8	LC81130372014113LGN00	2014	May
	LC81130372014129LGN00	2014	May
	LC81130372014209LGN00	2014	July
	LC81130372014225LGN00	2014	September
	LC81130372014353LGN00	2014	December
	LC81130372015020LGN00	2015	January
	LC81130372015084LGN00	2015	March
	LC81130372015116LGN00	2015	May
	LC81130372015180LGN00	2015	June
	LC81130372015196LGN00	2015	June
ASTER	AST_L1T_00303082015021728_20150625223750_99513	2015	June
	AST_L1T_00308082015021231_20150809121839_30488	2015	August
	AST_L1T_00310082014021150_20150623143839_102739	2014	June
	AST_L1T_00310242014021145_20150623202045_63201	2014	June
	AST_L1T_00312142015021140_20151215071442_18559	2015	December

## Sheet: Table S2
Table S2	Abbreviations for the variables considered in the models
Abbreviation	Full name
ndvi_kurtosis	Kurtosis of Landsat 8 NDVI
ndvi_sd	SD of Landsat 8 NDVI
ndvi_mean	Mean Landsat 8 NDVI
ELEV_DEM	Elevation
open_avg	Mean Canopy Openness
Rhumid_mean	Mean Relative Humidity
Rhumid_sd	SD of Relative Humidity
Rhumid_kurtosis	Kurtosis of Relative Humidity
A.Temp_mean	Mean Air Temperature
A.Temp_kurtosis	Kurtosis of Air Temperature
A.Temp_sd	SD of Air Temperature
groundPC1	Ground Index
flowdir	Flowdir
roughness	Roughness
TRI	Terrain Roughness Index
DRY	Number of Times Ovitraps had Water
Temp_mean	Mean Water Temperature
Temp_kurtosis	Kurtosis of Water Temperature
Temp_sd	SD of Water Temperature
asterndvikurtosis	Kurtosis of ASTER NDVI
asterndvisd	SD of ASTER NDVI
asterndvimean	Mean ASTER NDVI

## Sheet: Table S3
Table S3 Model selection for the best model explaining the persistence of Tripteroides bambusa adults at Mt. Konpira, Nagasaki, Japan. The best model is bolded.
Variables indicate the variables included in the model, while AIC stands for Akaike Information Criterion
Variables	AIC
ndvi_kurtosis + ndvi_sd + ndvi_mean + ELEV_DEM + open_avg + Rhumid_mean + Rhumid_sd + Rhumid_kurtosis + A.Temp_mean + A.Temp_kurtosis + A.Temp_sd + groundPC1 + flowdir + Slope	97.11
ndvi_kurtosis + ndvi_sd + ndvi_mean + ELEV_DEM + open_avg + Rhumid_mean + Rhumid_sd + Rhumid_kurtosis + A.Temp_mean + A.Temp_kurtosis + A.Temp_sd + groundPC1 + flowdir + roughness	97.09
asterndvikurtosis + asterndvisd + asterndvimean + ELEV_DEM + open_avg + Rhumid_mean + Rhumid_sd + Rhumid_kurtosis + A.Temp_mean + A.Temp_kurtosis + A.Temp_sd + groundPC1 + Aspect + roughness	96.88
ndvi_kurtosis + ndvi_sd + ndvi_mean + ELEV_DEM + open_avg + Rhumid_mean + Rhumid_sd + Rhumid_kurtosis + A.Temp_mean + A.Temp_kurtosis + A.Temp_sd + groundPC1 + flowdir + TRI	96.88
asterndvikurtosis + asterndvisd + asterndvimean + ELEV_DEM + open_avg + Rhumid_mean + Rhumid_sd + Rhumid_kurtosis + A.Temp_mean + A.Temp_kurtosis + A.Temp_sd + groundPC1 + Aspect + Slope	96.85
asterndvikurtosis + asterndvisd + asterndvimean + ELEV_DEM + open_avg + Rhumid_mean + Rhumid_sd + Rhumid_kurtosis + A.Temp_mean + A.Temp_kurtosis + A.Temp_sd + groundPC1 + flowdir + TRI	96.83
asterndvikurtosis + asterndvisd + asterndvimean + ELEV_DEM + open_avg + Rhumid_mean + Rhumid_sd + Rhumid_kurtosis + A.Temp_mean + A.Temp_kurtosis + A.Temp_sd + groundPC1 + flowdir + Slope	96.69
asterndvikurtosis + asterndvisd + asterndvimean + ELEV_DEM + open_avg + Rhumid_mean + Rhumid_sd + Rhumid_kurtosis + A.Temp_mean + A.Temp_kurtosis + A.Temp_sd + groundPC1 + Aspect + TRI	96.64
asterndvikurtosis + asterndvisd + asterndvimean + ELEV_DEM + open_avg + Rhumid_mean + Rhumid_sd + Rhumid_kurtosis + A.Temp_mean + A.Temp_kurtosis + A.Temp_sd + groundPC1 + flowdir + roughness	96.57
ndvi_kurtosis + ndvi_sd + ndvi_mean + ELEV_DEM + open_avg + Rhumid_sd + Rhumid_kurtosis + A.Temp_mean + A.Temp_kurtosis + A.Temp_sd + groundPC1 + flowdir + Slope	95.11
ndvi_kurtosis + ndvi_sd + ndvi_mean + ELEV_DEM + open_avg + Rhumid_sd + Rhumid_kurtosis + A.Temp_mean + A.Temp_kurtosis + A.Temp_sd + groundPC1 + flowdir + roughness	95.1
ndvi_kurtosis + ndvi_sd + ndvi_mean + ELEV_DEM + open_avg + Rhumid_mean + Rhumid_sd + Rhumid_kurtosis + A.Temp_mean + A.Temp_kurtosis + A.Temp_sd + groundPC1 + Aspect + Slope	94.92
ndvi_kurtosis + ndvi_sd + ndvi_mean + ELEV_DEM + open_avg + Rhumid_sd + Rhumid_kurtosis + A.Temp_mean + A.Temp_kurtosis + A.Temp_sd + groundPC1 + flowdir + TRI	94.9
asterndvikurtosis + asterndvisd + asterndvimean + ELEV_DEM + open_avg + Rhumid_mean + Rhumid_sd + Rhumid_kurtosis + A.Temp_mean + A.Temp_kurtosis + A.Temp_sd + groundPC1 + Aspect	94.88
asterndvikurtosis + asterndvisd + asterndvimean + open_avg + Rhumid_mean + Rhumid_sd + Rhumid_kurtosis + A.Temp_mean + A.Temp_kurtosis + A.Temp_sd + groundPC1 + Aspect + Slope	94.86
ndvi_kurtosis + ndvi_sd + ndvi_mean + ELEV_DEM + open_avg + Rhumid_mean + Rhumid_sd + Rhumid_kurtosis + A.Temp_mean + A.Temp_kurtosis + A.Temp_sd + groundPC1 + Aspect + roughness	94.84
asterndvikurtosis + asterndvisd + asterndvimean + ELEV_DEM + open_avg + Rhumid_mean + Rhumid_sd + Rhumid_kurtosis + A.Temp_mean + A.Temp_kurtosis + A.Temp_sd + groundPC1 + flowdir	94.83
asterndvikurtosis + asterndvisd + asterndvimean + ELEV_DEM + open_avg + Rhumid_sd + Rhumid_kurtosis + A.Temp_mean + A.Temp_kurtosis + A.Temp_sd + groundPC1 + flowdir + Slope	94.81
asterndvikurtosis + asterndvisd + asterndvimean + ELEV_DEM + open_avg + Rhumid_sd + Rhumid_kurtosis + A.Temp_mean + A.Temp_kurtosis + A.Temp_sd + groundPC1 + Aspect + TRI	94.66
asterndvikurtosis + asterndvisd + asterndvimean + ELEV_DEM + open_avg + Rhumid_sd + Rhumid_kurtosis + A.Temp_mean + A.Temp_kurtosis + A.Temp_sd + groundPC1 + flowdir + roughness	94.65
ndvi_kurtosis + ndvi_sd + ndvi_mean + ELEV_DEM + open_avg + Rhumid_mean + Rhumid_sd + Rhumid_kurtosis + A.Temp_mean + A.Temp_kurtosis + A.Temp_sd + groundPC1 + Aspect + TRI	94.6
ndvi_kurtosis + ndvi_sd + ndvi_mean + ELEV_DEM + open_avg + Rhumid_sd + Rhumid_kurtosis + A.Temp_mean + A.Temp_kurtosis + A.Temp_sd + groundPC1 + flowdir	93.11
ndvi_kurtosis + ndvi_sd + ndvi_mean + ELEV_DEM + open_avg + Rhumid_sd + Rhumid_kurtosis + A.Temp_mean + A.Temp_kurtosis + A.Temp_sd + groundPC1 + flowdir	93.11
ndvi_kurtosis + ndvi_mean + ELEV_DEM + open_avg + Rhumid_sd + Rhumid_kurtosis + A.Temp_mean + A.Temp_kurtosis + A.Temp_sd + groundPC1 + flowdir + TRI	92.93
ndvi_kurtosis + ndvi_mean + ELEV_DEM + open_avg + Rhumid_mean + Rhumid_sd + Rhumid_kurtosis + A.Temp_mean + A.Temp_kurtosis + A.Temp_sd + groundPC1 + Aspect + Slope	92.92
asterndvikurtosis + asterndvisd + asterndvimean + open_avg + Rhumid_mean + Rhumid_sd + Rhumid_kurtosis + A.Temp_mean + A.Temp_kurtosis + A.Temp_sd + groundPC1 + flowdir	92.89
asterndvikurtosis + asterndvisd + asterndvimean + open_avg + Rhumid_mean + Rhumid_sd + Rhumid_kurtosis + A.Temp_mean + A.Temp_kurtosis + A.Temp_sd + groundPC1 + Aspect	92.88
asterndvikurtosis + asterndvisd + asterndvimean + open_avg + Rhumid_mean + Rhumid_sd + Rhumid_kurtosis + A.Temp_mean + A.Temp_kurtosis + A.Temp_sd + groundPC1 + Aspect	92.88
asterndvikurtosis + asterndvisd + asterndvimean + open_avg + Rhumid_sd + Rhumid_kurtosis + A.Temp_mean + A.Temp_kurtosis + A.Temp_sd + groundPC1 + flowdir + Slope	92.87
ndvi_kurtosis + ndvi_mean + ELEV_DEM + open_avg + Rhumid_mean + Rhumid_sd + Rhumid_kurtosis + A.Temp_mean + A.Temp_kurtosis + A.Temp_sd + groundPC1 + Aspect + roughness	92.84
asterndvikurtosis + asterndvisd + asterndvimean + open_avg + Rhumid_sd + Rhumid_kurtosis + A.Temp_mean + A.Temp_kurtosis + A.Temp_sd + groundPC1 + flowdir + roughness	92.8
asterndvisd + asterndvimean + ELEV_DEM + open_avg + Rhumid_sd + Rhumid_kurtosis + A.Temp_mean + A.Temp_kurtosis + A.Temp_sd + groundPC1 + Aspect + TRI	92.77
ndvi_kurtosis + ndvi_sd + ndvi_mean + ELEV_DEM + open_avg + Rhumid_sd + Rhumid_kurtosis + A.Temp_mean + A.Temp_kurtosis + A.Temp_sd + groundPC1 + Aspect + TRI	92.6
ndvi_kurtosis + ndvi_mean + ELEV_DEM + open_avg + Rhumid_sd + Rhumid_kurtosis + A.Temp_mean + A.Temp_kurtosis + A.Temp_sd + groundPC1 + flowdir	91.35
ndvi_kurtosis + ndvi_mean + ELEV_DEM + open_avg + Rhumid_sd + Rhumid_kurtosis + A.Temp_mean + A.Temp_kurtosis + A.Temp_sd + groundPC1 + flowdir	91.35
ndvi_kurtosis + ndvi_mean + open_avg + Rhumid_sd + Rhumid_kurtosis + A.Temp_mean + A.Temp_kurtosis + A.Temp_sd + groundPC1 + flowdir + TRI	91
asterndvikurtosis + asterndvisd + asterndvimean + open_avg + Rhumid_sd + Rhumid_kurtosis + A.Temp_mean + A.Temp_kurtosis + A.Temp_sd + groundPC1 + flowdir	90.98
asterndvikurtosis + asterndvisd + asterndvimean + open_avg + Rhumid_sd + Rhumid_kurtosis + A.Temp_mean + A.Temp_kurtosis + A.Temp_sd + groundPC1 + flowdir	90.98
asterndvikurtosis + asterndvisd + asterndvimean + open_avg + Rhumid_sd + Rhumid_kurtosis + A.Temp_mean + A.Temp_kurtosis + A.Temp_sd + groundPC1 + flowdir	90.98
ndvi_kurtosis + ndvi_mean + ELEV_DEM + open_avg + Rhumid_sd + Rhumid_kurtosis + A.Temp_mean + A.Temp_kurtosis + A.Temp_sd + groundPC1 + Aspect + Slope	90.95
asterndvikurtosis + asterndvisd + asterndvimean + open_avg + Rhumid_sd + Rhumid_kurtosis + A.Temp_mean + A.Temp_kurtosis + A.Temp_sd + groundPC1 + Aspect	90.9
asterndvikurtosis + asterndvisd + asterndvimean + open_avg + Rhumid_sd + Rhumid_kurtosis + A.Temp_mean + A.Temp_kurtosis + A.Temp_sd + groundPC1 + Aspect	90.9
asterndvimean + ELEV_DEM + open_avg + Rhumid_sd + Rhumid_kurtosis + A.Temp_mean + A.Temp_kurtosis + A.Temp_sd + groundPC1 + Aspect + TRI	90.89
ndvi_kurtosis + ndvi_mean + ELEV_DEM + open_avg + Rhumid_sd + Rhumid_kurtosis + A.Temp_mean + A.Temp_kurtosis + A.Temp_sd + groundPC1 + Aspect + roughness	90.86
ndvi_kurtosis + ndvi_mean + ELEV_DEM + open_avg + Rhumid_sd + Rhumid_kurtosis + A.Temp_mean + A.Temp_kurtosis + A.Temp_sd + groundPC1 + Aspect + TRI	90.61
ndvi_kurtosis + ndvi_mean + ELEV_DEM + open_avg + Rhumid_sd + Rhumid_kurtosis + A.Temp_mean + A.Temp_kurtosis + A.Temp_sd + flowdir	89.48
ndvi_kurtosis + ndvi_mean + ELEV_DEM + open_avg + Rhumid_sd + Rhumid_kurtosis + A.Temp_mean + A.Temp_kurtosis + A.Temp_sd + flowdir	89.48
ndvi_kurtosis + ndvi_mean + open_avg + Rhumid_sd + Rhumid_kurtosis + A.Temp_mean + A.Temp_kurtosis + A.Temp_sd + flowdir + TRI	89.12
asterndvikurtosis + asterndvisd + asterndvimean + open_avg + Rhumid_sd + Rhumid_kurtosis + A.Temp_mean + A.Temp_kurtosis + A.Temp_sd + groundPC1	89.07
asterndvikurtosis + asterndvisd + asterndvimean + open_avg + Rhumid_sd + Rhumid_kurtosis + A.Temp_mean + A.Temp_kurtosis + A.Temp_sd + groundPC1	89.07
asterndvikurtosis + asterndvisd + asterndvimean + open_avg + Rhumid_sd + Rhumid_kurtosis + A.Temp_mean + A.Temp_kurtosis + A.Temp_sd + groundPC1	89.07
asterndvikurtosis + asterndvisd + asterndvimean + open_avg + Rhumid_sd + Rhumid_kurtosis + A.Temp_mean + A.Temp_kurtosis + A.Temp_sd + groundPC1	89.07
asterndvikurtosis + asterndvisd + asterndvimean + open_avg + Rhumid_sd + Rhumid_kurtosis + A.Temp_mean + A.Temp_kurtosis + A.Temp_sd + groundPC1	89.07
ndvi_kurtosis + ndvi_mean + open_avg + Rhumid_sd + Rhumid_kurtosis + A.Temp_mean + A.Temp_kurtosis + A.Temp_sd + groundPC1 + Aspect + Slope	88.97
asterndvimean + ELEV_DEM + open_avg + Rhumid_kurtosis + A.Temp_mean + A.Temp_kurtosis + A.Temp_sd + groundPC1 + Aspect + TRI	88.9
ndvi_kurtosis + ndvi_mean + open_avg + Rhumid_sd + Rhumid_kurtosis + A.Temp_mean + A.Temp_kurtosis + A.Temp_sd + groundPC1 + Aspect + roughness	88.89
ndvi_kurtosis + ndvi_mean + ELEV_DEM + open_avg + Rhumid_sd + Rhumid_kurtosis + A.Temp_mean + A.Temp_kurtosis + groundPC1 + Aspect + TRI	88.74
ndvi_kurtosis + ndvi_mean + ELEV_DEM + open_avg + Rhumid_sd + Rhumid_kurtosis + A.Temp_mean + A.Temp_kurtosis + flowdir	88.07
ndvi_kurtosis + ndvi_mean + ELEV_DEM + open_avg + Rhumid_sd + Rhumid_kurtosis + A.Temp_mean + A.Temp_kurtosis + flowdir	88.07
asterndvisd + asterndvimean + open_avg + Rhumid_sd + Rhumid_kurtosis + A.Temp_mean + A.Temp_kurtosis + A.Temp_sd + groundPC1	87.73
asterndvisd + asterndvimean + open_avg + Rhumid_sd + Rhumid_kurtosis + A.Temp_mean + A.Temp_kurtosis + A.Temp_sd + groundPC1	87.73
asterndvisd + asterndvimean + open_avg + Rhumid_sd + Rhumid_kurtosis + A.Temp_mean + A.Temp_kurtosis + A.Temp_sd + groundPC1	87.73
asterndvisd + asterndvimean + open_avg + Rhumid_sd + Rhumid_kurtosis + A.Temp_mean + A.Temp_kurtosis + A.Temp_sd + groundPC1	87.73
asterndvisd + asterndvimean + open_avg + Rhumid_sd + Rhumid_kurtosis + A.Temp_mean + A.Temp_kurtosis + A.Temp_sd + groundPC1	87.73
ndvi_kurtosis + ndvi_mean + open_avg + Rhumid_sd + Rhumid_kurtosis + A.Temp_mean + A.Temp_kurtosis + flowdir + TRI	87.32
asterndvisd + asterndvimean + open_avg + Rhumid_sd + Rhumid_kurtosis + A.Temp_kurtosis + A.Temp_sd + groundPC1	87.21
asterndvisd + asterndvimean + open_avg + Rhumid_sd + Rhumid_kurtosis + A.Temp_kurtosis + A.Temp_sd + groundPC1	87.21
asterndvisd + asterndvimean + open_avg + Rhumid_sd + Rhumid_kurtosis + A.Temp_kurtosis + A.Temp_sd + groundPC1	87.21
asterndvisd + asterndvimean + open_avg + Rhumid_sd + Rhumid_kurtosis + A.Temp_kurtosis + A.Temp_sd + groundPC1	87.21
asterndvisd + asterndvimean + open_avg + Rhumid_sd + Rhumid_kurtosis + A.Temp_kurtosis + A.Temp_sd + groundPC1	87.21
ndvi_kurtosis + ndvi_mean + open_avg + Rhumid_sd + Rhumid_kurtosis + A.Temp_mean + A.Temp_kurtosis + groundPC1 + Aspect + Slope	87
ndvi_kurtosis + ndvi_mean + open_avg + Rhumid_sd + Rhumid_kurtosis + A.Temp_mean + A.Temp_kurtosis + groundPC1 + Aspect + roughness	86.95
asterndvimean + ELEV_DEM + open_avg + Rhumid_kurtosis + A.Temp_kurtosis + A.Temp_sd + groundPC1 + Aspect + TRI	86.93
ndvi_kurtosis + ndvi_mean + open_avg + Rhumid_sd + Rhumid_kurtosis + A.Temp_mean + A.Temp_kurtosis + groundPC1 + Aspect + TRI	86.81
ndvi_kurtosis + ndvi_mean + ELEV_DEM + open_avg + Rhumid_kurtosis + A.Temp_mean + A.Temp_kurtosis + flowdir	86.61
ndvi_kurtosis + ndvi_mean + ELEV_DEM + open_avg + Rhumid_kurtosis + A.Temp_mean + A.Temp_kurtosis + flowdir	86.61
ndvi_kurtosis + ndvi_mean + open_avg + Rhumid_kurtosis + A.Temp_mean + A.Temp_kurtosis + flowdir + TRI	85.7
ndvi_kurtosis + ndvi_mean + open_avg + Rhumid_sd + Rhumid_kurtosis + A.Temp_mean + A.Temp_kurtosis + Aspect + roughness	85.54
ndvi_kurtosis + ndvi_mean + open_avg + Rhumid_kurtosis + A.Temp_mean + A.Temp_kurtosis + groundPC1 + Aspect + Slope	85.52
asterndvisd + asterndvimean + open_avg + Rhumid_kurtosis + A.Temp_kurtosis + A.Temp_sd + groundPC1	85.34
asterndvisd + asterndvimean + open_avg + Rhumid_kurtosis + A.Temp_kurtosis + A.Temp_sd + groundPC1	85.34
asterndvisd + asterndvimean + open_avg + Rhumid_kurtosis + A.Temp_kurtosis + A.Temp_sd + groundPC1	85.34
asterndvisd + asterndvimean + open_avg + Rhumid_kurtosis + A.Temp_kurtosis + A.Temp_sd + groundPC1	85.34
asterndvisd + asterndvimean + open_avg + Rhumid_kurtosis + A.Temp_kurtosis + A.Temp_sd + groundPC1	85.34
ndvi_kurtosis + ndvi_mean + open_avg + Rhumid_kurtosis + A.Temp_mean + A.Temp_kurtosis + flowdir	85.33
ndvi_kurtosis + ndvi_mean + open_avg + Rhumid_kurtosis + A.Temp_mean + A.Temp_kurtosis + flowdir	85.33
ndvi_kurtosis + ndvi_mean + open_avg + Rhumid_sd + Rhumid_kurtosis + A.Temp_mean + A.Temp_kurtosis + Aspect + TRI	85.3
asterndvimean + ELEV_DEM + open_avg + A.Temp_kurtosis + A.Temp_sd + groundPC1 + Aspect + TRI	85.29
ndvi_kurtosis + ndvi_mean + open_avg + Rhumid_kurtosis + A.Temp_mean + flowdir + TRI	85.09
asterndvisd + asterndvimean + open_avg + Rhumid_kurtosis + A.Temp_kurtosis + A.Temp_sd	84.29
asterndvisd + asterndvimean + open_avg + Rhumid_kurtosis + A.Temp_kurtosis + A.Temp_sd	84.29
asterndvisd + asterndvimean + open_avg + Rhumid_kurtosis + A.Temp_kurtosis + A.Temp_sd	84.29
asterndvisd + asterndvimean + open_avg + Rhumid_kurtosis + A.Temp_kurtosis + A.Temp_sd	84.29
asterndvisd + asterndvimean + open_avg + Rhumid_kurtosis + A.Temp_kurtosis + A.Temp_sd	84.29
ndvi_kurtosis + open_avg + Rhumid_kurtosis + A.Temp_mean + A.Temp_kurtosis + flowdir	84.23
ndvi_kurtosis + open_avg + Rhumid_kurtosis + A.Temp_mean + A.Temp_kurtosis + flowdir	84.23
ndvi_kurtosis + ndvi_mean + open_avg + Rhumid_kurtosis + A.Temp_mean + A.Temp_kurtosis + Aspect + roughness	84.04
ndvi_kurtosis + ndvi_mean + open_avg + Rhumid_kurtosis + A.Temp_mean + A.Temp_kurtosis + Aspect + Slope	83.91
asterndvisd + asterndvimean + open_avg + A.Temp_kurtosis + A.Temp_sd	83.79
asterndvisd + asterndvimean + open_avg + A.Temp_kurtosis + A.Temp_sd	83.79
asterndvisd + asterndvimean + open_avg + A.Temp_kurtosis + A.Temp_sd	83.79
asterndvisd + asterndvimean + open_avg + A.Temp_kurtosis + A.Temp_sd	83.79
asterndvisd + asterndvimean + open_avg + A.Temp_kurtosis + A.Temp_sd	83.79
ndvi_kurtosis + ndvi_mean + open_avg + Rhumid_kurtosis + A.Temp_mean + A.Temp_kurtosis + Aspect + TRI	83.69
ndvi_kurtosis + ndvi_mean + open_avg + A.Temp_mean + flowdir + TRI	83.52
asterndvimean + ELEV_DEM + open_avg + A.Temp_kurtosis + A.Temp_sd + Aspect + TRI	83.5
ndvi_kurtosis + ndvi_mean + Rhumid_kurtosis + A.Temp_mean + A.Temp_kurtosis + Aspect + roughness	83.36
ndvi_kurtosis + ndvi_mean + Rhumid_kurtosis + A.Temp_mean + A.Temp_kurtosis + Aspect + Slope	83.15
ndvi_kurtosis + Rhumid_kurtosis + A.Temp_mean + A.Temp_kurtosis + flowdir	83.11
ndvi_kurtosis + Rhumid_kurtosis + A.Temp_mean + A.Temp_kurtosis + flowdir	83.11
ndvi_kurtosis + ndvi_mean + Rhumid_kurtosis + A.Temp_mean + A.Temp_kurtosis + Aspect + TRI	82.9
asterndvisd + asterndvimean + open_avg + A.Temp_sd	82.15
asterndvisd + asterndvimean + open_avg + A.Temp_sd	82.15
asterndvisd + asterndvimean + open_avg + A.Temp_sd	82.15
asterndvisd + asterndvimean + open_avg + A.Temp_sd	82.15
asterndvisd + asterndvimean + open_avg + A.Temp_sd	82.15
ndvi_kurtosis + ndvi_mean + A.Temp_mean + A.Temp_kurtosis + Aspect + roughness	82.11
ndvi_kurtosis + ndvi_mean + A.Temp_mean + flowdir + TRI	82.03
ndvi_kurtosis + ndvi_mean + A.Temp_mean + A.Temp_kurtosis + Aspect + Slope	81.94
asterndvimean + ELEV_DEM + A.Temp_kurtosis + A.Temp_sd + Aspect + TRI	81.8
ndvi_kurtosis + A.Temp_mean + A.Temp_kurtosis + flowdir	81.63
ndvi_kurtosis + A.Temp_mean + A.Temp_kurtosis + flowdir	81.63
ndvi_kurtosis + ndvi_mean + A.Temp_mean + A.Temp_kurtosis + Aspect + TRI	81.57
ndvi_kurtosis + A.Temp_mean + flowdir + TRI	81.08
asterndvisd + open_avg + A.Temp_sd	80.46
asterndvisd + open_avg + A.Temp_sd	80.46
asterndvisd + open_avg + A.Temp_sd	80.46
asterndvisd + open_avg + A.Temp_sd	80.46
asterndvisd + open_avg + A.Temp_sd	80.46
asterndvimean + ELEV_DEM + A.Temp_kurtosis + Aspect + TRI	80.41
ndvi_kurtosis + ndvi_mean + A.Temp_mean + Aspect + roughness	80.38
ndvi_kurtosis + ndvi_mean + A.Temp_mean + Aspect + Slope	80.19
ndvi_kurtosis + A.Temp_mean + flowdir	79.97
ndvi_kurtosis + A.Temp_mean + flowdir	79.97
ndvi_kurtosis + A.Temp_mean + flowdir	79.97
ndvi_kurtosis + ndvi_mean + A.Temp_mean + Aspect + TRI	79.83
ndvi_kurtosis + flowdir	79.49
ndvi_kurtosis + flowdir	79.49
ndvi_kurtosis + flowdir	79.49
ELEV_DEM + A.Temp_kurtosis + Aspect + TRI	79.24
asterndvisd + open_avg	79.16
asterndvisd + open_avg	79.16
asterndvisd + open_avg	79.16
asterndvisd + open_avg	79.16
asterndvisd + open_avg	79.16
ndvi_kurtosis + A.Temp_mean + Aspect + roughness	79.16
asterndvisd	79.15
asterndvisd	79.15
asterndvisd	79.15
asterndvisd	79.15
asterndvisd	79.15
ndvi_kurtosis + A.Temp_mean + Aspect + Slope	79.01
flowdir	79.01
flowdir	79.01
flowdir	79.01
ndvi_kurtosis + A.Temp_mean + Aspect + TRI	78.93
ELEV_DEM + Aspect + TRI	78.36
ELEV_DEM + Aspect	78.17
ndvi_kurtosis + A.Temp_mean + Aspect	77.79
ndvi_kurtosis + A.Temp_mean + Aspect	77.79
ndvi_kurtosis + A.Temp_mean + Aspect	77.79
Aspect	76.75

## Sheet: Table S4
Table S4 Model selection for the best model explaining the persistence of Tripteroides bambusa pupae at Mt. Konpira, Nagasaki, Japan. The best model is bolded.
Variables indicate the variables included in the model, while AIC stands for Akaike Information Criterion
Variables	AIC
asterndvikurtosis + asterndvisd + asterndvimean + ELEV_DEM + open_avg + Rhumid_mean + Rhumid_sd + Rhumid_kurtosis + Temp_mean + Temp_kurtosis + Temp_sd + groundPC1 + flowdir + offset(log(Dry)) + TRI	148.69
ndvi_kurtosis + ndvi_sd + ndvi_mean + ELEV_DEM + open_avg + Rhumid_mean + Rhumid_sd + Rhumid_kurtosis + Temp_mean + Temp_kurtosis + Temp_sd + groundPC1 + flowdir + offset(log(Dry)) + TRI	148.55
ndvi_kurtosis + ndvi_sd + ndvi_mean + ELEV_DEM + open_avg + Rhumid_mean + Rhumid_sd + Rhumid_kurtosis + Temp_mean + Temp_kurtosis + Temp_sd + groundPC1 + flowdir + offset(log(Dry)) + Slope	148.17
ndvi_kurtosis + ndvi_sd + ndvi_mean + ELEV_DEM + open_avg + Rhumid_mean + Rhumid_sd + Rhumid_kurtosis + Temp_mean + Temp_kurtosis + Temp_sd + groundPC1 + flowdir + offset(log(Dry)) + roughness	148.11
asterndvikurtosis + asterndvisd + asterndvimean + ELEV_DEM + open_avg + Rhumid_mean + Rhumid_sd + Rhumid_kurtosis + Temp_mean + Temp_kurtosis + Temp_sd + groundPC1 + flowdir + offset(log(Dry)) + Slope	147.97
asterndvikurtosis + asterndvisd + asterndvimean + ELEV_DEM + open_avg + Rhumid_mean + Rhumid_sd + Rhumid_kurtosis + Temp_mean + Temp_kurtosis + Temp_sd + groundPC1 + flowdir + offset(log(Dry)) + roughness	147.58
asterndvikurtosis + asterndvisd + asterndvimean + ELEV_DEM + open_avg + Rhumid_mean + Rhumid_sd + Rhumid_kurtosis + Temp_mean + Temp_kurtosis + Temp_sd + groundPC1 + Aspect + offset(log(Dry)) + Slope	146.74
asterndvikurtosis + asterndvisd + asterndvimean + ELEV_DEM + open_avg + Rhumid_mean + Rhumid_sd + Temp_mean + Temp_kurtosis + Temp_sd + groundPC1 + flowdir + TRI + offset(log(Dry))	146.69
asterndvikurtosis + asterndvisd + asterndvimean + ELEV_DEM + open_avg + Rhumid_mean + Rhumid_sd + Rhumid_kurtosis + Temp_mean + Temp_kurtosis + Temp_sd + groundPC1 + Aspect + offset(log(Dry)) + TRI	146.68
asterndvikurtosis + asterndvisd + asterndvimean + ELEV_DEM + open_avg + Rhumid_mean + Rhumid_sd + Rhumid_kurtosis + Temp_mean + Temp_kurtosis + Temp_sd + groundPC1 + Aspect + offset(log(Dry)) + roughness	146.68
ndvi_kurtosis + ndvi_sd + ndvi_mean + ELEV_DEM + Rhumid_mean + Rhumid_sd + Rhumid_kurtosis + Temp_mean + Temp_kurtosis + Temp_sd + groundPC1 + flowdir + TRI + offset(log(Dry))	146.56
ndvi_kurtosis + ndvi_sd + ELEV_DEM + open_avg + Rhumid_mean + Rhumid_sd + Rhumid_kurtosis + Temp_mean + Temp_kurtosis + Temp_sd + groundPC1 + flowdir + Slope + offset(log(Dry))	146.17
ndvi_kurtosis + ndvi_sd + ELEV_DEM + open_avg + Rhumid_mean + Rhumid_sd + Rhumid_kurtosis + Temp_mean + Temp_kurtosis + Temp_sd + groundPC1 + flowdir + roughness + offset(log(Dry))	146.11
asterndvikurtosis + asterndvisd + asterndvimean + ELEV_DEM + open_avg + Rhumid_mean + Rhumid_sd + Rhumid_kurtosis + Temp_kurtosis + Temp_sd + groundPC1 + flowdir + Slope + offset(log(Dry))	145.97
ndvi_kurtosis + ndvi_sd + ndvi_mean + ELEV_DEM + open_avg + Rhumid_mean + Rhumid_sd + Rhumid_kurtosis + Temp_mean + Temp_kurtosis + Temp_sd + groundPC1 + Aspect + offset(log(Dry)) + roughness	145.79
ndvi_kurtosis + ndvi_sd + ndvi_mean + ELEV_DEM + open_avg + Rhumid_mean + Rhumid_sd + Rhumid_kurtosis + Temp_mean + Temp_kurtosis + Temp_sd + groundPC1 + Aspect + offset(log(Dry)) + Slope	145.77
ndvi_kurtosis + ndvi_sd + ndvi_mean + ELEV_DEM + open_avg + Rhumid_mean + Rhumid_sd + Rhumid_kurtosis + Temp_mean + Temp_kurtosis + Temp_sd + groundPC1 + Aspect + offset(log(Dry)) + TRI	145.75
asterndvikurtosis + asterndvisd + asterndvimean + open_avg + Rhumid_mean + Rhumid_sd + Rhumid_kurtosis + Temp_mean + Temp_kurtosis + Temp_sd + groundPC1 + flowdir + roughness + offset(log(Dry))	145.58
asterndvikurtosis + asterndvisd + asterndvimean + ELEV_DEM + Rhumid_mean + Rhumid_sd + Rhumid_kurtosis + Temp_mean + Temp_kurtosis + Temp_sd + groundPC1 + Aspect + Slope + offset(log(Dry))	144.74
asterndvisd + asterndvimean + ELEV_DEM + open_avg + Rhumid_mean + Rhumid_sd + Temp_mean + Temp_kurtosis + Temp_sd + groundPC1 + flowdir + TRI + offset(log(Dry))	144.71
asterndvikurtosis + asterndvimean + ELEV_DEM + open_avg + Rhumid_mean + Rhumid_sd + Rhumid_kurtosis + Temp_mean + Temp_kurtosis + Temp_sd + groundPC1 + Aspect + TRI + offset(log(Dry))	144.69
asterndvikurtosis + asterndvisd + asterndvimean + ELEV_DEM + Rhumid_mean + Rhumid_sd + Rhumid_kurtosis + Temp_mean + Temp_kurtosis + Temp_sd + groundPC1 + Aspect + roughness + offset(log(Dry))	144.68
ndvi_kurtosis + ndvi_sd + ndvi_mean + ELEV_DEM + Rhumid_mean + Rhumid_sd + Rhumid_kurtosis + Temp_mean + Temp_sd + groundPC1 + flowdir + TRI + offset(log(Dry))	144.57
ndvi_kurtosis + ndvi_sd + ELEV_DEM + open_avg + Rhumid_mean + Rhumid_sd + Rhumid_kurtosis + Temp_mean + Temp_kurtosis + groundPC1 + flowdir + Slope + offset(log(Dry))	144.21
ndvi_kurtosis + ndvi_sd + ELEV_DEM + open_avg + Rhumid_mean + Rhumid_sd + Rhumid_kurtosis + Temp_mean + Temp_kurtosis + groundPC1 + flowdir + roughness + offset(log(Dry))	144.12
asterndvikurtosis + asterndvisd + asterndvimean + ELEV_DEM + open_avg + Rhumid_mean + Rhumid_sd + Temp_kurtosis + Temp_sd + groundPC1 + flowdir + Slope + offset(log(Dry))	144
ndvi_kurtosis + ndvi_sd + ndvi_mean + ELEV_DEM + open_avg + Rhumid_mean + Rhumid_sd + Rhumid_kurtosis + Temp_mean + Temp_sd + groundPC1 + Aspect + roughness + offset(log(Dry))	143.79
ndvi_kurtosis + ndvi_sd + ndvi_mean + ELEV_DEM + open_avg + Rhumid_mean + Rhumid_sd + Rhumid_kurtosis + Temp_mean + Temp_sd + groundPC1 + Aspect + Slope + offset(log(Dry))	143.77
ndvi_kurtosis + ndvi_sd + ndvi_mean + ELEV_DEM + open_avg + Rhumid_mean + Rhumid_sd + Rhumid_kurtosis + Temp_mean + Temp_sd + groundPC1 + Aspect + TRI + offset(log(Dry))	143.77
asterndvikurtosis + asterndvisd + asterndvimean + open_avg + Rhumid_mean + Rhumid_sd + Rhumid_kurtosis + Temp_kurtosis + Temp_sd + groundPC1 + flowdir + roughness + offset(log(Dry))	143.58
asterndvikurtosis + asterndvisd + asterndvimean + ELEV_DEM + Rhumid_mean + Rhumid_sd + Temp_mean + Temp_kurtosis + Temp_sd + groundPC1 + Aspect + Slope + offset(log(Dry))	142.79
asterndvisd + asterndvimean + ELEV_DEM + open_avg + Rhumid_mean + Rhumid_sd + Temp_mean + Temp_kurtosis + Temp_sd + groundPC1 + flowdir + offset(log(Dry))	142.74
asterndvikurtosis + asterndvisd + asterndvimean + ELEV_DEM + Rhumid_mean + Rhumid_sd + Temp_mean + Temp_kurtosis + Temp_sd + groundPC1 + Aspect + roughness + offset(log(Dry))	142.73
asterndvikurtosis + ELEV_DEM + open_avg + Rhumid_mean + Rhumid_sd + Rhumid_kurtosis + Temp_mean + Temp_kurtosis + Temp_sd + groundPC1 + Aspect + TRI + offset(log(Dry))	142.7
ndvi_kurtosis + ndvi_mean + ELEV_DEM + Rhumid_mean + Rhumid_sd + Rhumid_kurtosis + Temp_mean + Temp_sd + groundPC1 + flowdir + TRI + offset(log(Dry))	142.63
ndvi_kurtosis + ndvi_sd + ELEV_DEM + open_avg + Rhumid_mean + Rhumid_sd + Rhumid_kurtosis + Temp_mean + groundPC1 + flowdir + Slope + offset(log(Dry))	142.22
ndvi_kurtosis + ndvi_sd + open_avg + Rhumid_mean + Rhumid_sd + Rhumid_kurtosis + Temp_mean + Temp_kurtosis + groundPC1 + flowdir + roughness + offset(log(Dry))	142.14
asterndvisd + asterndvimean + ELEV_DEM + open_avg + Rhumid_mean + Rhumid_sd + Temp_kurtosis + Temp_sd + groundPC1 + flowdir + Slope + offset(log(Dry))	142.03
ndvi_kurtosis + ndvi_mean + ELEV_DEM + open_avg + Rhumid_mean + Rhumid_sd + Rhumid_kurtosis + Temp_mean + Temp_sd + groundPC1 + Aspect + TRI + offset(log(Dry))	141.83
ndvi_kurtosis + ndvi_sd + ndvi_mean + ELEV_DEM + Rhumid_mean + Rhumid_sd + Rhumid_kurtosis + Temp_mean + Temp_sd + groundPC1 + Aspect + roughness + offset(log(Dry))	141.79
ndvi_kurtosis + ndvi_sd + ndvi_mean + ELEV_DEM + Rhumid_mean + Rhumid_sd + Rhumid_kurtosis + Temp_mean + Temp_sd + groundPC1 + Aspect + Slope + offset(log(Dry))	141.78
asterndvikurtosis + asterndvisd + asterndvimean + open_avg + Rhumid_mean + Rhumid_sd + Temp_kurtosis + Temp_sd + groundPC1 + flowdir + roughness + offset(log(Dry))	141.61
asterndvikurtosis + asterndvisd + asterndvimean + ELEV_DEM + Rhumid_mean + Rhumid_sd + Temp_mean + Temp_kurtosis + Temp_sd + groundPC1 + Aspect + offset(log(Dry))	140.88
asterndvikurtosis + asterndvisd + ELEV_DEM + Rhumid_mean + Rhumid_sd + Temp_mean + Temp_kurtosis + Temp_sd + groundPC1 + Aspect + roughness + offset(log(Dry))	140.81
asterndvisd + asterndvimean + ELEV_DEM + Rhumid_mean + Rhumid_sd + Temp_mean + Temp_kurtosis + Temp_sd + groundPC1 + flowdir + offset(log(Dry))	140.78
asterndvikurtosis + ELEV_DEM + open_avg + Rhumid_mean + Rhumid_sd + Rhumid_kurtosis + Temp_mean + Temp_sd + groundPC1 + Aspect + TRI + offset(log(Dry))	140.77
ndvi_kurtosis + ndvi_mean + ELEV_DEM + Rhumid_mean + Rhumid_sd + Rhumid_kurtosis + Temp_mean + Temp_sd + groundPC1 + flowdir + offset(log(Dry))	140.72
ndvi_kurtosis + ndvi_sd + open_avg + Rhumid_mean + Rhumid_sd + Rhumid_kurtosis + Temp_mean + groundPC1 + flowdir + Slope + offset(log(Dry))	140.27
ndvi_kurtosis + ndvi_sd + open_avg + Rhumid_mean + Rhumid_sd + Rhumid_kurtosis + Temp_mean + groundPC1 + flowdir + roughness + offset(log(Dry))	140.19
asterndvisd + asterndvimean + open_avg + Rhumid_mean + Rhumid_sd + Temp_kurtosis + Temp_sd + groundPC1 + flowdir + Slope + offset(log(Dry))	140.11
ndvi_kurtosis + ndvi_mean + ELEV_DEM + open_avg + Rhumid_mean + Rhumid_sd + Rhumid_kurtosis + Temp_mean + Temp_sd + groundPC1 + Aspect + offset(log(Dry))	139.94
ndvi_kurtosis + ndvi_mean + ELEV_DEM + Rhumid_mean + Rhumid_sd + Rhumid_kurtosis + Temp_mean + Temp_sd + groundPC1 + Aspect + roughness + offset(log(Dry))	139.83
ndvi_kurtosis + ndvi_mean + ELEV_DEM + Rhumid_mean + Rhumid_sd + Rhumid_kurtosis + Temp_mean + Temp_sd + groundPC1 + Aspect + Slope + offset(log(Dry))	139.82
asterndvisd + asterndvimean + open_avg + Rhumid_mean + Rhumid_sd + Temp_kurtosis + Temp_sd + groundPC1 + flowdir + roughness + offset(log(Dry))	139.63
ndvi_kurtosis + ELEV_DEM + Rhumid_mean + Rhumid_sd + Rhumid_kurtosis + Temp_mean + Temp_sd + groundPC1 + flowdir + offset(log(Dry))	139.15
asterndvikurtosis + asterndvimean + ELEV_DEM + Rhumid_mean + Rhumid_sd + Temp_mean + Temp_kurtosis + Temp_sd + groundPC1 + Aspect + offset(log(Dry))	138.92
asterndvisd + asterndvimean + ELEV_DEM + Rhumid_mean + Rhumid_sd + Temp_kurtosis + Temp_sd + groundPC1 + flowdir + offset(log(Dry))	138.92
asterndvikurtosis + asterndvisd + Rhumid_mean + Rhumid_sd + Temp_mean + Temp_kurtosis + Temp_sd + groundPC1 + Aspect + roughness + offset(log(Dry))	138.91
asterndvikurtosis + ELEV_DEM + Rhumid_mean + Rhumid_sd + Rhumid_kurtosis + Temp_mean + Temp_sd + groundPC1 + Aspect + TRI + offset(log(Dry))	138.81
ndvi_kurtosis + ndvi_sd + Rhumid_mean + Rhumid_sd + Rhumid_kurtosis + Temp_mean + groundPC1 + flowdir + Slope + offset(log(Dry))	138.43
ndvi_kurtosis + ndvi_sd + Rhumid_mean + Rhumid_sd + Rhumid_kurtosis + Temp_mean + groundPC1 + flowdir + roughness + offset(log(Dry))	138.33
asterndvisd + asterndvimean + open_avg + Rhumid_mean + Rhumid_sd + Temp_kurtosis + Temp_sd + flowdir + Slope + offset(log(Dry))	138.3
ndvi_kurtosis + ndvi_mean + ELEV_DEM + Rhumid_mean + Rhumid_sd + Rhumid_kurtosis + Temp_mean + Temp_sd + groundPC1 + Aspect + offset(log(Dry))	138
asterndvisd + asterndvimean + open_avg + Rhumid_mean + Rhumid_sd + Temp_kurtosis + Temp_sd + flowdir + roughness + offset(log(Dry))	137.79
ndvi_kurtosis + ELEV_DEM + Rhumid_mean + Rhumid_sd + Temp_mean + Temp_sd + groundPC1 + flowdir + offset(log(Dry))	137.44
asterndvimean + ELEV_DEM + Rhumid_mean + Rhumid_sd + Temp_kurtosis + Temp_sd + groundPC1 + flowdir + offset(log(Dry))	137.38
asterndvikurtosis + ELEV_DEM + Rhumid_mean + Rhumid_sd + Temp_mean + Temp_kurtosis + Temp_sd + groundPC1 + Aspect + offset(log(Dry))	136.98
asterndvikurtosis + asterndvisd + Rhumid_mean + Rhumid_sd + Temp_mean + Temp_kurtosis + Temp_sd + Aspect + roughness + offset(log(Dry))	136.97
asterndvikurtosis + ELEV_DEM + Rhumid_mean + Rhumid_sd + Rhumid_kurtosis + Temp_mean + Temp_sd + groundPC1 + Aspect + offset(log(Dry))	136.96
ndvi_kurtosis + ndvi_sd + Rhumid_mean + Rhumid_sd + Rhumid_kurtosis + Temp_mean + flowdir + Slope + offset(log(Dry))	136.65
ndvi_kurtosis + ndvi_mean + ELEV_DEM + Rhumid_mean + Rhumid_sd + Temp_mean + Temp_sd + groundPC1 + Aspect + offset(log(Dry))	136.56
ndvi_kurtosis + ndvi_sd + Rhumid_mean + Rhumid_sd + Rhumid_kurtosis + Temp_mean + flowdir + roughness + offset(log(Dry))	136.53
asterndvisd + asterndvimean + Rhumid_mean + Rhumid_sd + Temp_kurtosis + Temp_sd + flowdir + Slope + offset(log(Dry))	136.49
asterndvisd + asterndvimean + Rhumid_mean + Rhumid_sd + Temp_kurtosis + Temp_sd + flowdir + roughness + offset(log(Dry))	135.92
ndvi_kurtosis + Rhumid_mean + Rhumid_sd + Temp_mean + Temp_sd + groundPC1 + flowdir + offset(log(Dry))	135.74
ELEV_DEM + Rhumid_mean + Rhumid_sd + Temp_kurtosis + Temp_sd + groundPC1 + flowdir + offset(log(Dry))	135.7
asterndvikurtosis + asterndvisd + Rhumid_mean + Rhumid_sd + Temp_mean + Temp_kurtosis + Aspect + roughness + offset(log(Dry))	135.13
asterndvikurtosis + ELEV_DEM + Rhumid_mean + Rhumid_sd + Temp_mean + Temp_sd + groundPC1 + Aspect + offset(log(Dry))	135.08
asterndvikurtosis + ELEV_DEM + Rhumid_mean + Rhumid_sd + Rhumid_kurtosis + Temp_mean + groundPC1 + Aspect + offset(log(Dry))	135.08
ndvi_kurtosis + Rhumid_mean + Rhumid_sd + Rhumid_kurtosis + Temp_mean + flowdir + Slope + offset(log(Dry))	135.04
asterndvisd + Rhumid_mean + Rhumid_sd + Temp_kurtosis + Temp_sd + flowdir + Slope + offset(log(Dry))	135.02
ndvi_kurtosis + Rhumid_mean + Rhumid_sd + Rhumid_kurtosis + Temp_mean + flowdir + roughness + offset(log(Dry))	134.9
ndvi_kurtosis + ELEV_DEM + Rhumid_mean + Rhumid_sd + Temp_mean + Temp_sd + groundPC1 + Aspect + offset(log(Dry))	134.87
ELEV_DEM + Rhumid_mean + Rhumid_sd + Temp_kurtosis + Temp_sd + flowdir + offset(log(Dry))	134.43
asterndvisd + Rhumid_mean + Rhumid_sd + Temp_kurtosis + Temp_sd + flowdir + roughness + offset(log(Dry))	134.25
Rhumid_mean + Rhumid_sd + Temp_mean + Temp_sd + groundPC1 + flowdir + offset(log(Dry))	134.2
ndvi_kurtosis + Rhumid_mean + Rhumid_sd + Temp_mean + flowdir + Slope + offset(log(Dry))	133.85
Rhumid_mean + Rhumid_sd + Temp_kurtosis + Temp_sd + flowdir + Slope + offset(log(Dry))	133.81
ndvi_kurtosis + Rhumid_mean + Rhumid_sd + Rhumid_kurtosis + flowdir + roughness + offset(log(Dry))	133.6
asterndvikurtosis + ELEV_DEM + Rhumid_mean + Rhumid_sd + Temp_mean + Temp_sd + Aspect + offset(log(Dry))	133.42
asterndvikurtosis + asterndvisd + Rhumid_mean + Rhumid_sd + Temp_mean + Aspect + roughness + offset(log(Dry))	133.33
ndvi_kurtosis + Rhumid_mean + Rhumid_sd + Temp_mean + Temp_sd + groundPC1 + Aspect + offset(log(Dry))	133.33
asterndvikurtosis + ELEV_DEM + Rhumid_mean + Rhumid_sd + Rhumid_kurtosis + Temp_mean + Aspect + offset(log(Dry))	133.14
ELEV_DEM + Rhumid_mean + Rhumid_sd + Temp_sd + flowdir + offset(log(Dry))	133.09
asterndvisd + Rhumid_mean + Rhumid_sd + Temp_kurtosis + flowdir + roughness + offset(log(Dry))	132.91
Rhumid_mean + Rhumid_sd + Temp_mean + flowdir + Slope + offset(log(Dry))	132.58
Rhumid_mean + Rhumid_sd + Temp_mean + Temp_sd + flowdir + offset(log(Dry))	132.57
Rhumid_mean + Rhumid_sd + Temp_kurtosis + flowdir + Slope + offset(log(Dry))	132.45
ndvi_kurtosis + Rhumid_mean + Rhumid_sd + flowdir + roughness + offset(log(Dry))	132.38
ndvi_kurtosis + Rhumid_mean + Rhumid_sd + Temp_mean + Temp_sd + Aspect + offset(log(Dry))	131.99
ELEV_DEM + Rhumid_mean + Rhumid_sd + flowdir + offset(log(Dry))	131.88
asterndvikurtosis + ELEV_DEM + Rhumid_mean + Rhumid_sd + Temp_mean + Aspect + offset(log(Dry))	131.65
Rhumid_mean + Rhumid_sd + flowdir + Slope + offset(log(Dry))	131.64
asterndvisd + Rhumid_mean + Rhumid_sd + Temp_kurtosis + roughness + offset(log(Dry))	131.62
Rhumid_mean + Rhumid_sd + Temp_mean + flowdir + offset(log(Dry))	131.47
asterndvikurtosis + Rhumid_mean + Rhumid_sd + Temp_mean + Aspect + roughness + offset(log(Dry))	131.46
asterndvikurtosis + Rhumid_mean + Rhumid_sd + Rhumid_kurtosis + Temp_mean + Aspect + offset(log(Dry))	131.44
Rhumid_mean + Rhumid_sd + flowdir + roughness + offset(log(Dry))	130.99
Rhumid_mean + Rhumid_sd + Temp_mean + Temp_sd + Aspect + offset(log(Dry))	130.59
Rhumid_mean + Rhumid_sd + Temp_mean + Temp_sd + Aspect + offset(log(Dry))	130.59
asterndvikurtosis + Rhumid_mean + Rhumid_sd + Temp_mean + Aspect + offset(log(Dry))	129.91
asterndvikurtosis + Rhumid_mean + Rhumid_sd + Temp_mean + Aspect + offset(log(Dry))	129.91
Rhumid_mean + Rhumid_sd + Temp_mean + Aspect + offset(log(Dry))	129.53

## Sheet: Table S5
Table S5 Model selection for the best model explaining the persistence of Tripteroides bambusa fourth instar larvae at Mt. Konpira, Nagasaki, Japan. The best model is bolded.
Variables indicate the variables included in the model, while AIC stands for Akaike Information Criterion
Variables	AIC
asterndvikurtosis + asterndvisd + asterndvimean + offset(log(Dry)) + ELEV_DEM + open_avg + Rhumid_mean + Rhumid_sd + Rhumid_kurtosis + Temp_mean + Temp_kurtosis + Temp_sd + groundPC1 + flowdir + roughness	169.56
asterndvikurtosis + asterndvisd + asterndvimean + offset(log(Dry)) + ELEV_DEM + open_avg + Rhumid_mean + Rhumid_sd + Rhumid_kurtosis + Temp_mean + Temp_kurtosis + Temp_sd + groundPC1 + flowdir + Slope	169.48
asterndvikurtosis + asterndvisd + asterndvimean + offset(log(Dry)) + ELEV_DEM + open_avg + Rhumid_mean + Rhumid_sd + Rhumid_kurtosis + Temp_mean + Temp_kurtosis + Temp_sd + groundPC1 + flowdir + TRI	169.25
asterndvikurtosis + asterndvisd + asterndvimean + offset(log(Dry)) + ELEV_DEM + open_avg + Rhumid_mean + Rhumid_sd + Rhumid_kurtosis + Temp_mean + Temp_kurtosis + Temp_sd + groundPC1 + Aspect + roughness	168.91
asterndvikurtosis + asterndvisd + asterndvimean + offset(log(Dry)) + ELEV_DEM + open_avg + Rhumid_mean + Rhumid_sd + Rhumid_kurtosis + Temp_mean + Temp_kurtosis + Temp_sd + groundPC1 + Aspect + Slope	168.64
asterndvikurtosis + asterndvisd + asterndvimean + offset(log(Dry)) + ELEV_DEM + open_avg + Rhumid_mean + Rhumid_sd + Rhumid_kurtosis + Temp_mean + Temp_kurtosis + Temp_sd + groundPC1 + Aspect + TRI	168.36
ndvi_kurtosis + ndvi_sd + ndvi_mean + offset(log(Dry)) + ELEV_DEM + open_avg + Rhumid_mean + Rhumid_sd + Rhumid_kurtosis + Temp_mean + Temp_kurtosis + Temp_sd + groundPC1 + flowdir + TRI	168.19
ndvi_kurtosis + ndvi_sd + ndvi_mean + offset(log(Dry)) + ELEV_DEM + open_avg + Rhumid_mean + Rhumid_sd + Rhumid_kurtosis + Temp_mean + Temp_kurtosis + Temp_sd + groundPC1 + flowdir + Slope	168.17
ndvi_kurtosis + ndvi_sd + ndvi_mean + offset(log(Dry)) + ELEV_DEM + open_avg + Rhumid_mean + Rhumid_sd + Rhumid_kurtosis + Temp_mean + Temp_kurtosis + Temp_sd + groundPC1 + flowdir + roughness	167.93
ndvi_kurtosis + ndvi_sd + ndvi_mean + offset(log(Dry)) + ELEV_DEM + open_avg + Rhumid_mean + Rhumid_sd + Rhumid_kurtosis + Temp_mean + Temp_kurtosis + Temp_sd + groundPC1 + Aspect + Slope	167.81
ndvi_kurtosis + ndvi_sd + ndvi_mean + offset(log(Dry)) + ELEV_DEM + open_avg + Rhumid_mean + Rhumid_sd + Rhumid_kurtosis + Temp_mean + Temp_kurtosis + Temp_sd + groundPC1 + Aspect + TRI	167.8
ndvi_kurtosis + ndvi_sd + ndvi_mean + offset(log(Dry)) + ELEV_DEM + open_avg + Rhumid_mean + Rhumid_sd + Rhumid_kurtosis + Temp_mean + Temp_kurtosis + Temp_sd + groundPC1 + Aspect + roughness	167.71
asterndvikurtosis + asterndvisd + ELEV_DEM + open_avg + Rhumid_mean + Rhumid_sd + Rhumid_kurtosis + Temp_mean + Temp_kurtosis + Temp_sd + groundPC1 + flowdir + roughness + offset(log(Dry))	167.56
asterndvikurtosis + asterndvisd + ELEV_DEM + open_avg + Rhumid_mean + Rhumid_sd + Rhumid_kurtosis + Temp_mean + Temp_kurtosis + Temp_sd + groundPC1 + flowdir + Slope + offset(log(Dry))	167.48
asterndvikurtosis + asterndvisd + ELEV_DEM + open_avg + Rhumid_mean + Rhumid_sd + Rhumid_kurtosis + Temp_mean + Temp_kurtosis + Temp_sd + groundPC1 + flowdir + TRI + offset(log(Dry))	167.26
asterndvisd + asterndvimean + ELEV_DEM + open_avg + Rhumid_mean + Rhumid_sd + Rhumid_kurtosis + Temp_mean + Temp_kurtosis + Temp_sd + groundPC1 + Aspect + roughness + offset(log(Dry))	166.91
asterndvisd + asterndvimean + ELEV_DEM + open_avg + Rhumid_mean + Rhumid_sd + Rhumid_kurtosis + Temp_mean + Temp_kurtosis + Temp_sd + groundPC1 + Aspect + Slope + offset(log(Dry))	166.64
asterndvikurtosis + asterndvisd + asterndvimean + ELEV_DEM + open_avg + Rhumid_sd + Rhumid_kurtosis + Temp_mean + Temp_kurtosis + Temp_sd + groundPC1 + Aspect + TRI + offset(log(Dry))	166.36
ndvi_kurtosis + ndvi_sd + ndvi_mean + ELEV_DEM + open_avg + Rhumid_mean + Rhumid_sd + Temp_mean + Temp_kurtosis + Temp_sd + groundPC1 + flowdir + Slope + offset(log(Dry))	166.19
ndvi_kurtosis + ndvi_sd + ndvi_mean + ELEV_DEM + open_avg + Rhumid_mean + Rhumid_sd + Rhumid_kurtosis + Temp_mean + Temp_kurtosis + Temp_sd + groundPC1 + flowdir + offset(log(Dry))	166.19
ndvi_kurtosis + ndvi_sd + ndvi_mean + ELEV_DEM + open_avg + Rhumid_mean + Rhumid_sd + Rhumid_kurtosis + Temp_mean + Temp_kurtosis + Temp_sd + flowdir + roughness + offset(log(Dry))	165.93
ndvi_kurtosis + ndvi_sd + ndvi_mean + open_avg + Rhumid_mean + Rhumid_sd + Rhumid_kurtosis + Temp_mean + Temp_kurtosis + Temp_sd + groundPC1 + Aspect + Slope + offset(log(Dry))	165.81
ndvi_kurtosis + ndvi_sd + ndvi_mean + open_avg + Rhumid_mean + Rhumid_sd + Rhumid_kurtosis + Temp_mean + Temp_kurtosis + Temp_sd + groundPC1 + Aspect + TRI + offset(log(Dry))	165.8
ndvi_kurtosis + ndvi_sd + ndvi_mean + ELEV_DEM + open_avg + Rhumid_mean + Rhumid_sd + Rhumid_kurtosis + Temp_mean + Temp_sd + groundPC1 + Aspect + roughness + offset(log(Dry))	165.73
asterndvikurtosis + asterndvisd + ELEV_DEM + open_avg + Rhumid_mean + Rhumid_sd + Rhumid_kurtosis + Temp_mean + Temp_kurtosis + Temp_sd + groundPC1 + flowdir + offset(log(Dry))	165.56
asterndvikurtosis + asterndvisd + ELEV_DEM + open_avg + Rhumid_mean + Rhumid_sd + Rhumid_kurtosis + Temp_mean + Temp_sd + groundPC1 + flowdir + Slope + offset(log(Dry))	165.48
asterndvikurtosis + asterndvisd + ELEV_DEM + open_avg + Rhumid_mean + Rhumid_sd + Rhumid_kurtosis + Temp_mean + Temp_sd + groundPC1 + flowdir + TRI + offset(log(Dry))	165.27
asterndvisd + asterndvimean + ELEV_DEM + open_avg + Rhumid_mean + Rhumid_kurtosis + Temp_mean + Temp_kurtosis + Temp_sd + groundPC1 + Aspect + roughness + offset(log(Dry))	164.92
asterndvisd + asterndvimean + open_avg + Rhumid_mean + Rhumid_sd + Rhumid_kurtosis + Temp_mean + Temp_kurtosis + Temp_sd + groundPC1 + Aspect + Slope + offset(log(Dry))	164.66
asterndvisd + asterndvimean + ELEV_DEM + open_avg + Rhumid_sd + Rhumid_kurtosis + Temp_mean + Temp_kurtosis + Temp_sd + groundPC1 + Aspect + TRI + offset(log(Dry))	164.37
ndvi_kurtosis + ndvi_sd + ndvi_mean + ELEV_DEM + open_avg + Rhumid_mean + Rhumid_sd + Temp_mean + Temp_kurtosis + Temp_sd + groundPC1 + flowdir + offset(log(Dry))	164.2
ndvi_kurtosis + ndvi_sd + ndvi_mean + open_avg + Rhumid_mean + Rhumid_sd + Rhumid_kurtosis + Temp_mean + Temp_kurtosis + Temp_sd + groundPC1 + flowdir + offset(log(Dry))	164.2
ndvi_kurtosis + ndvi_sd + ndvi_mean + ELEV_DEM + open_avg + Rhumid_mean + Rhumid_sd + Rhumid_kurtosis + Temp_mean + Temp_kurtosis + flowdir + roughness + offset(log(Dry))	163.95
ndvi_kurtosis + ndvi_sd + ndvi_mean + open_avg + Rhumid_mean + Rhumid_sd + Rhumid_kurtosis + Temp_mean + Temp_kurtosis + Temp_sd + groundPC1 + Aspect + offset(log(Dry))	163.81
ndvi_kurtosis + ndvi_sd + ndvi_mean + open_avg + Rhumid_mean + Rhumid_sd + Rhumid_kurtosis + Temp_mean + Temp_kurtosis + Temp_sd + groundPC1 + Aspect + offset(log(Dry))	163.81
ndvi_kurtosis + ndvi_sd + ndvi_mean + ELEV_DEM + open_avg + Rhumid_mean + Rhumid_sd + Rhumid_kurtosis + Temp_mean + groundPC1 + Aspect + roughness + offset(log(Dry))	163.75
asterndvikurtosis + asterndvisd + ELEV_DEM + open_avg + Rhumid_mean + Rhumid_sd + Rhumid_kurtosis + Temp_mean + Temp_sd + groundPC1 + flowdir + offset(log(Dry))	163.56
asterndvikurtosis + asterndvisd + open_avg + Rhumid_mean + Rhumid_sd + Rhumid_kurtosis + Temp_mean + Temp_sd + groundPC1 + flowdir + Slope + offset(log(Dry))	163.49
asterndvikurtosis + asterndvisd + open_avg + Rhumid_mean + Rhumid_sd + Rhumid_kurtosis + Temp_mean + Temp_sd + groundPC1 + flowdir + TRI + offset(log(Dry))	163.29
asterndvisd + asterndvimean + open_avg + Rhumid_mean + Rhumid_kurtosis + Temp_mean + Temp_kurtosis + Temp_sd + groundPC1 + Aspect + roughness + offset(log(Dry))	162.94
asterndvisd + asterndvimean + open_avg + Rhumid_sd + Rhumid_kurtosis + Temp_mean + Temp_kurtosis + Temp_sd + groundPC1 + Aspect + Slope + offset(log(Dry))	162.68
asterndvisd + asterndvimean + open_avg + Rhumid_sd + Rhumid_kurtosis + Temp_mean + Temp_kurtosis + Temp_sd + groundPC1 + Aspect + TRI + offset(log(Dry))	162.51
ndvi_kurtosis + ndvi_sd + ndvi_mean + open_avg + Rhumid_mean + Rhumid_sd + Temp_mean + Temp_kurtosis + Temp_sd + groundPC1 + flowdir + offset(log(Dry))	162.22
ndvi_kurtosis + ndvi_sd + ndvi_mean + open_avg + Rhumid_mean + Rhumid_sd + Temp_mean + Temp_kurtosis + Temp_sd + groundPC1 + flowdir + offset(log(Dry))	162.22
ndvi_kurtosis + ndvi_sd + ndvi_mean + ELEV_DEM + Rhumid_mean + Rhumid_sd + Rhumid_kurtosis + Temp_mean + Temp_kurtosis + flowdir + roughness + offset(log(Dry))	161.99
ndvi_kurtosis + ndvi_sd + ndvi_mean + open_avg + Rhumid_mean + Rhumid_sd + Rhumid_kurtosis + Temp_mean + Temp_sd + groundPC1 + Aspect + offset(log(Dry))	161.83
ndvi_kurtosis + ndvi_sd + ndvi_mean + open_avg + Rhumid_mean + Rhumid_sd + Rhumid_kurtosis + Temp_mean + Temp_sd + groundPC1 + Aspect + offset(log(Dry))	161.83
ndvi_kurtosis + ndvi_sd + ndvi_mean + ELEV_DEM + open_avg + Rhumid_mean + Rhumid_kurtosis + Temp_mean + groundPC1 + Aspect + roughness + offset(log(Dry))	161.77
asterndvikurtosis + asterndvisd + ELEV_DEM + open_avg + Rhumid_mean + Rhumid_sd + Temp_mean + Temp_sd + groundPC1 + flowdir + offset(log(Dry))	161.58
asterndvikurtosis + asterndvisd + open_avg + Rhumid_mean + Rhumid_sd + Temp_mean + Temp_sd + groundPC1 + flowdir + Slope + offset(log(Dry))	161.53
asterndvikurtosis + asterndvisd + open_avg + Rhumid_mean + Rhumid_kurtosis + Temp_mean + Temp_sd + groundPC1 + flowdir + TRI + offset(log(Dry))	161.38
asterndvisd + asterndvimean + open_avg + Rhumid_mean + Rhumid_kurtosis + Temp_mean + Temp_sd + groundPC1 + Aspect + roughness + offset(log(Dry))	161
asterndvisd + asterndvimean + open_avg + Rhumid_sd + Rhumid_kurtosis + Temp_mean + Temp_sd + groundPC1 + Aspect + Slope + offset(log(Dry))	160.8
asterndvisd + asterndvimean + open_avg + Rhumid_sd + Rhumid_kurtosis + Temp_mean + Temp_kurtosis + groundPC1 + Aspect + TRI + offset(log(Dry))	160.62
ndvi_kurtosis + ndvi_sd + ndvi_mean + open_avg + Rhumid_mean + Rhumid_sd + Temp_mean + Temp_kurtosis + Temp_sd + flowdir + offset(log(Dry))	160.28
ndvi_kurtosis + ndvi_sd + ndvi_mean + open_avg + Rhumid_mean + Rhumid_sd + Temp_mean + Temp_kurtosis + Temp_sd + flowdir + offset(log(Dry))	160.28
ndvi_kurtosis + ndvi_sd + ndvi_mean + ELEV_DEM + Rhumid_mean + Rhumid_sd + Temp_mean + Temp_kurtosis + flowdir + roughness + offset(log(Dry))	160.02
ndvi_kurtosis + ndvi_sd + ndvi_mean + open_avg + Rhumid_mean + Rhumid_sd + Temp_mean + Temp_sd + groundPC1 + Aspect + offset(log(Dry))	159.9
ndvi_kurtosis + ndvi_sd + ndvi_mean + open_avg + Rhumid_mean + Rhumid_sd + Temp_mean + Temp_sd + groundPC1 + Aspect + offset(log(Dry))	159.9
ndvi_kurtosis + ndvi_sd + ndvi_mean + ELEV_DEM + open_avg + Rhumid_mean + Rhumid_kurtosis + Temp_mean + Aspect + roughness + offset(log(Dry))	159.83
asterndvikurtosis + asterndvisd + ELEV_DEM + Rhumid_mean + Rhumid_sd + Temp_mean + Temp_sd + groundPC1 + flowdir + offset(log(Dry))	159.6
asterndvikurtosis + open_avg + Rhumid_mean + Rhumid_kurtosis + Temp_mean + Temp_sd + groundPC1 + flowdir + TRI + offset(log(Dry))	159.59
asterndvikurtosis + open_avg + Rhumid_mean + Rhumid_sd + Temp_mean + Temp_sd + groundPC1 + flowdir + Slope + offset(log(Dry))	159.58
asterndvisd + open_avg + Rhumid_mean + Rhumid_kurtosis + Temp_mean + Temp_sd + groundPC1 + Aspect + roughness + offset(log(Dry))	159.07
asterndvisd + open_avg + Rhumid_sd + Rhumid_kurtosis + Temp_mean + Temp_sd + groundPC1 + Aspect + Slope + offset(log(Dry))	158.86
asterndvisd + asterndvimean + open_avg + Rhumid_sd + Rhumid_kurtosis + Temp_mean + Temp_kurtosis + Aspect + TRI + offset(log(Dry))	158.74
ndvi_kurtosis + ndvi_sd + ndvi_mean + open_avg + Rhumid_mean + Rhumid_sd + Temp_mean + Temp_sd + flowdir + offset(log(Dry))	158.44
ndvi_kurtosis + ndvi_sd + ndvi_mean + open_avg + Rhumid_mean + Rhumid_sd + Temp_mean + Temp_sd + flowdir + offset(log(Dry))	158.44
ndvi_kurtosis + ndvi_sd + ndvi_mean + ELEV_DEM + Rhumid_mean + Rhumid_sd + Temp_kurtosis + flowdir + roughness + offset(log(Dry))	158.06
ndvi_kurtosis + ndvi_sd + ndvi_mean + Rhumid_mean + Rhumid_sd + Temp_mean + Temp_sd + groundPC1 + Aspect + offset(log(Dry))	158.02
ndvi_kurtosis + ndvi_sd + ndvi_mean + Rhumid_mean + Rhumid_sd + Temp_mean + Temp_sd + groundPC1 + Aspect + offset(log(Dry))	158.02
ndvi_kurtosis + ndvi_sd + ndvi_mean + ELEV_DEM + Rhumid_mean + Rhumid_kurtosis + Temp_mean + Aspect + roughness + offset(log(Dry))	157.93
asterndvikurtosis + open_avg + Rhumid_mean + Rhumid_kurtosis + Temp_mean + Temp_sd + groundPC1 + TRI + offset(log(Dry))	157.74
asterndvikurtosis + Rhumid_mean + Rhumid_sd + Temp_mean + Temp_sd + groundPC1 + flowdir + Slope + offset(log(Dry))	157.63
asterndvikurtosis + ELEV_DEM + Rhumid_mean + Rhumid_sd + Temp_mean + Temp_sd + groundPC1 + flowdir + offset(log(Dry))	157.63
asterndvisd + open_avg + Rhumid_mean + Rhumid_kurtosis + Temp_mean + Temp_sd + Aspect + roughness + offset(log(Dry))	157.32
asterndvisd + open_avg + Rhumid_sd + Rhumid_kurtosis + Temp_mean + Temp_sd + Aspect + Slope + offset(log(Dry))	157.07
asterndvisd + asterndvimean + open_avg + Rhumid_sd + Rhumid_kurtosis + Temp_mean + Aspect + TRI + offset(log(Dry))	157.06
ndvi_kurtosis + ndvi_sd + ndvi_mean + Rhumid_mean + Rhumid_sd + Temp_mean + Temp_sd + flowdir + offset(log(Dry))	156.5
ndvi_kurtosis + ndvi_sd + ndvi_mean + ELEV_DEM + Rhumid_mean + Rhumid_sd + flowdir + roughness + offset(log(Dry))	156.22
ndvi_kurtosis + ndvi_sd + ndvi_mean + Rhumid_mean + Temp_mean + Temp_sd + groundPC1 + Aspect + offset(log(Dry))	156.21
ndvi_kurtosis + ndvi_sd + ndvi_mean + ELEV_DEM + Rhumid_mean + Temp_mean + Aspect + roughness + offset(log(Dry))	156
asterndvikurtosis + Rhumid_mean + Rhumid_kurtosis + Temp_mean + Temp_sd + groundPC1 + TRI + offset(log(Dry))	155.87
asterndvikurtosis + Rhumid_mean + Rhumid_sd + Temp_mean + Temp_sd + groundPC1 + flowdir + offset(log(Dry))	155.67
open_avg + Rhumid_mean + Rhumid_kurtosis + Temp_mean + Temp_sd + Aspect + roughness + offset(log(Dry))	155.56
asterndvisd + open_avg + Rhumid_sd + Rhumid_kurtosis + Temp_mean + Aspect + Slope + offset(log(Dry))	155.36
asterndvisd + open_avg + Rhumid_sd + Rhumid_kurtosis + Temp_mean + Aspect + TRI + offset(log(Dry))	155.29
ndvi_kurtosis + ndvi_sd + ndvi_mean + Rhumid_mean + Temp_mean + Temp_sd + flowdir + offset(log(Dry))	154.67
ndvi_kurtosis + ndvi_sd + ndvi_mean + Rhumid_mean + Temp_mean + Temp_sd + Aspect + offset(log(Dry))	154.38
ndvi_kurtosis + ndvi_sd + ndvi_mean + Rhumid_mean + Rhumid_sd + flowdir + roughness + offset(log(Dry))	154.32
ndvi_kurtosis + ndvi_sd + ndvi_mean + ELEV_DEM + Rhumid_mean + Aspect + roughness + offset(log(Dry))	154.22
asterndvikurtosis + Rhumid_mean + Rhumid_kurtosis + Temp_mean + Temp_sd + groundPC1 + offset(log(Dry))	154.06
asterndvikurtosis + Rhumid_mean + Rhumid_sd + Temp_mean + Temp_sd + groundPC1 + offset(log(Dry))	153.77
open_avg + Rhumid_sd + Rhumid_kurtosis + Temp_mean + Aspect + Slope + offset(log(Dry))	153.74
open_avg + Rhumid_mean + Rhumid_kurtosis + Temp_mean + Temp_sd + Aspect + offset(log(Dry))	153.72
open_avg + Rhumid_sd + Rhumid_kurtosis + Temp_mean + Aspect + TRI + offset(log(Dry))	153.64
ndvi_kurtosis + ndvi_sd + ndvi_mean + Rhumid_mean + Temp_sd + flowdir + offset(log(Dry))	152.77
ndvi_kurtosis + ndvi_sd + ndvi_mean + Rhumid_mean + flowdir + roughness + offset(log(Dry))	152.5
ndvi_kurtosis + ndvi_sd + ndvi_mean + Rhumid_mean + Temp_mean + Aspect + offset(log(Dry))	152.47
ndvi_kurtosis + ndvi_sd + ndvi_mean + Rhumid_mean + Aspect + roughness + offset(log(Dry))	152.28
asterndvikurtosis + Rhumid_mean + Temp_mean + Temp_sd + groundPC1 + offset(log(Dry))	152.21
open_avg + Rhumid_sd + Rhumid_kurtosis + Temp_mean + Aspect + offset(log(Dry))	152.12
open_avg + Rhumid_mean + Rhumid_kurtosis + Temp_mean + Aspect + offset(log(Dry))	151.8
asterndvikurtosis + Rhumid_mean + Temp_mean + groundPC1 + offset(log(Dry))	150.87
ndvi_kurtosis + ndvi_sd + ndvi_mean + Rhumid_mean + flowdir + offset(log(Dry))	150.85
ndvi_kurtosis + ndvi_sd + ndvi_mean + Rhumid_mean + roughness + offset(log(Dry))	150.79
ndvi_kurtosis + ndvi_sd + ndvi_mean + Rhumid_mean + Aspect + offset(log(Dry))	150.61
Rhumid_sd + Rhumid_kurtosis + Temp_mean + Aspect + offset(log(Dry))	150.54
Rhumid_mean + Rhumid_kurtosis + Temp_mean + Aspect + offset(log(Dry))	150.17
ndvi_kurtosis + ndvi_sd + ndvi_mean + Rhumid_mean + offset(log(Dry))	149.33
ndvi_kurtosis + ndvi_mean + Rhumid_mean + Aspect + offset(log(Dry))	149.27
Rhumid_mean + Temp_mean + groundPC1 + offset(log(Dry))	149.18
Rhumid_sd + Rhumid_kurtosis + Aspect + offset(log(Dry))	149.01
Rhumid_mean + Rhumid_kurtosis + Aspect + offset(log(Dry))	148.73
ndvi_kurtosis + ndvi_mean + Rhumid_mean + offset(log(Dry))	148.59
Rhumid_sd + Rhumid_kurtosis + offset(log(Dry))	147.94
Rhumid_mean + Temp_mean + offset(log(Dry))	147.66
ndvi_kurtosis + Rhumid_mean + offset(log(Dry))	147.55
Rhumid_mean + Aspect + offset(log(Dry))	147.41
Rhumid_sd + offset(log(Dry))	146.66
Rhumid_mean + offset(log(Dry))	146.23

## Sheet: Table S6
Table S6 Model selection for the best model explaining the persistence of Tripteroides bambusa small larvae at Mt. Konpira, Nagasaki, Japan. The best model is bolded.
Variables indicate the variables included in the model, while AIC stands for Akaike Information Criterion
Variables	AIC
asterndvikurtosis + asterndvisd + asterndvimean + offset(log(Dry)) + ELEV_DEM + open_avg + Rhumid_mean + Rhumid_sd + Rhumid_kurtosis + Temp_mean + Temp_kurtosis + Temp_sd + groundPC1 + flowdir + Slope	168.31
asterndvikurtosis + asterndvisd + asterndvimean + offset(log(Dry)) + ELEV_DEM + open_avg + Rhumid_mean + Rhumid_sd + Rhumid_kurtosis + Temp_mean + Temp_kurtosis + Temp_sd + groundPC1 + flowdir + TRI	168.31
ndvi_kurtosis + ndvi_sd + ndvi_mean + offset(log(Dry)) + ELEV_DEM + open_avg + Rhumid_mean + Rhumid_sd + Rhumid_kurtosis + Temp_mean + Temp_kurtosis + Temp_sd + groundPC1 + flowdir + Slope	168.3
asterndvikurtosis + asterndvisd + asterndvimean + offset(log(Dry)) + ELEV_DEM + open_avg + Rhumid_mean + Rhumid_sd + Rhumid_kurtosis + Temp_mean + Temp_kurtosis + Temp_sd + groundPC1 + flowdir + roughness	168.21
ndvi_kurtosis + ndvi_sd + ndvi_mean + offset(log(Dry)) + ELEV_DEM + open_avg + Rhumid_mean + Rhumid_sd + Rhumid_kurtosis + Temp_mean + Temp_kurtosis + Temp_sd + groundPC1 + Aspect + Slope	168.03
ndvi_kurtosis + ndvi_sd + ndvi_mean + offset(log(Dry)) + ELEV_DEM + open_avg + Rhumid_mean + Rhumid_sd + Rhumid_kurtosis + Temp_mean + Temp_kurtosis + Temp_sd + groundPC1 + flowdir + roughness	167.8
ndvi_kurtosis + ndvi_sd + ndvi_mean + offset(log(Dry)) + ELEV_DEM + open_avg + Rhumid_mean + Rhumid_sd + Rhumid_kurtosis + Temp_mean + Temp_kurtosis + Temp_sd + groundPC1 + flowdir + TRI	167.74
ndvi_kurtosis + ndvi_sd + ndvi_mean + offset(log(Dry)) + ELEV_DEM + open_avg + Rhumid_mean + Rhumid_sd + Rhumid_kurtosis + Temp_mean + Temp_kurtosis + Temp_sd + groundPC1 + Aspect + roughness	167.63
ndvi_kurtosis + ndvi_sd + ndvi_mean + offset(log(Dry)) + ELEV_DEM + open_avg + Rhumid_mean + Rhumid_sd + Rhumid_kurtosis + Temp_mean + Temp_kurtosis + Temp_sd + groundPC1 + Aspect + TRI	167.36
asterndvikurtosis + asterndvisd + asterndvimean + offset(log(Dry)) + ELEV_DEM + open_avg + Rhumid_mean + Rhumid_sd + Rhumid_kurtosis + Temp_mean + Temp_kurtosis + Temp_sd + groundPC1 + Aspect + roughness	167.3
asterndvikurtosis + asterndvisd + asterndvimean + offset(log(Dry)) + ELEV_DEM + open_avg + Rhumid_mean + Rhumid_sd + Rhumid_kurtosis + Temp_mean + Temp_kurtosis + Temp_sd + groundPC1 + Aspect + TRI	167.29
asterndvikurtosis + asterndvisd + asterndvimean + offset(log(Dry)) + ELEV_DEM + open_avg + Rhumid_mean + Rhumid_sd + Rhumid_kurtosis + Temp_mean + Temp_kurtosis + Temp_sd + groundPC1 + Aspect + Slope	167.19
asterndvikurtosis + asterndvisd + asterndvimean + ELEV_DEM + open_avg + Rhumid_mean + Rhumid_sd + Rhumid_kurtosis + Temp_mean + Temp_kurtosis + Temp_sd + flowdir + Slope + offset(log(Dry))	166.31
asterndvikurtosis + asterndvisd + asterndvimean + ELEV_DEM + open_avg + Rhumid_mean + Rhumid_sd + Rhumid_kurtosis + Temp_mean + Temp_kurtosis + Temp_sd + flowdir + TRI + offset(log(Dry))	166.31
ndvi_kurtosis + ndvi_sd + ndvi_mean + ELEV_DEM + open_avg + Rhumid_mean + Rhumid_sd + Rhumid_kurtosis + Temp_mean + Temp_kurtosis + Temp_sd + groundPC1 + Slope + offset(log(Dry))	166.31
asterndvikurtosis + asterndvisd + asterndvimean + ELEV_DEM + open_avg + Rhumid_mean + Rhumid_sd + Rhumid_kurtosis + Temp_mean + Temp_kurtosis + Temp_sd + flowdir + roughness + offset(log(Dry))	166.22
ndvi_kurtosis + ndvi_sd + ndvi_mean + ELEV_DEM + open_avg + Rhumid_mean + Rhumid_sd + Rhumid_kurtosis + Temp_mean + Temp_kurtosis + groundPC1 + Aspect + Slope + offset(log(Dry))	166.03
ndvi_kurtosis + ndvi_sd + ndvi_mean + ELEV_DEM + open_avg + Rhumid_mean + Rhumid_sd + Rhumid_kurtosis + Temp_mean + Temp_kurtosis + Temp_sd + groundPC1 + roughness + offset(log(Dry))	165.81
ndvi_kurtosis + ndvi_sd + ndvi_mean + ELEV_DEM + open_avg + Rhumid_mean + Rhumid_sd + Rhumid_kurtosis + Temp_mean + Temp_kurtosis + Temp_sd + groundPC1 + TRI + offset(log(Dry))	165.75
ndvi_kurtosis + ndvi_sd + ndvi_mean + ELEV_DEM + open_avg + Rhumid_mean + Rhumid_sd + Temp_mean + Temp_kurtosis + Temp_sd + groundPC1 + Aspect + roughness + offset(log(Dry))	165.65
ndvi_kurtosis + ndvi_sd + ndvi_mean + ELEV_DEM + open_avg + Rhumid_mean + Rhumid_sd + Rhumid_kurtosis + Temp_mean + Temp_kurtosis + groundPC1 + Aspect + TRI + offset(log(Dry))	165.38
asterndvisd + asterndvimean + ELEV_DEM + open_avg + Rhumid_mean + Rhumid_sd + Rhumid_kurtosis + Temp_mean + Temp_kurtosis + Temp_sd + groundPC1 + Aspect + roughness + offset(log(Dry))	165.3
asterndvisd + asterndvimean + ELEV_DEM + open_avg + Rhumid_mean + Rhumid_sd + Rhumid_kurtosis + Temp_mean + Temp_kurtosis + Temp_sd + groundPC1 + Aspect + TRI + offset(log(Dry))	165.29
asterndvisd + asterndvimean + ELEV_DEM + open_avg + Rhumid_mean + Rhumid_sd + Rhumid_kurtosis + Temp_mean + Temp_kurtosis + Temp_sd + groundPC1 + Aspect + Slope + offset(log(Dry))	165.19
ndvi_kurtosis + ndvi_sd + ndvi_mean + ELEV_DEM + open_avg + Rhumid_mean + Rhumid_sd + Rhumid_kurtosis + Temp_mean + Temp_kurtosis + groundPC1 + Slope + offset(log(Dry))	164.34
asterndvikurtosis + asterndvisd + asterndvimean + ELEV_DEM + open_avg + Rhumid_mean + Rhumid_sd + Rhumid_kurtosis + Temp_mean + Temp_kurtosis + Temp_sd + flowdir + offset(log(Dry))	164.32
asterndvikurtosis + asterndvisd + asterndvimean + ELEV_DEM + open_avg + Rhumid_mean + Rhumid_sd + Rhumid_kurtosis + Temp_mean + Temp_sd + flowdir + roughness + offset(log(Dry))	164.23
ndvi_kurtosis + ndvi_sd + ndvi_mean + ELEV_DEM + open_avg + Rhumid_mean + Rhumid_sd + Temp_mean + Temp_kurtosis + groundPC1 + Aspect + Slope + offset(log(Dry))	164.06
ndvi_kurtosis + ndvi_sd + ndvi_mean + ELEV_DEM + open_avg + Rhumid_mean + Rhumid_kurtosis + Temp_mean + Temp_kurtosis + Temp_sd + groundPC1 + roughness + offset(log(Dry))	163.85
ndvi_kurtosis + ndvi_sd + ndvi_mean + ELEV_DEM + open_avg + Rhumid_mean + Rhumid_sd + Rhumid_kurtosis + Temp_mean + Temp_kurtosis + groundPC1 + TRI + offset(log(Dry))	163.82
ndvi_kurtosis + ndvi_sd + ndvi_mean + ELEV_DEM + open_avg + Rhumid_mean + Temp_mean + Temp_kurtosis + Temp_sd + groundPC1 + Aspect + roughness + offset(log(Dry))	163.72
ndvi_kurtosis + ndvi_sd + ndvi_mean + ELEV_DEM + open_avg + Rhumid_mean + Rhumid_sd + Rhumid_kurtosis + Temp_kurtosis + groundPC1 + Aspect + TRI + offset(log(Dry))	163.63
asterndvisd + asterndvimean + ELEV_DEM + open_avg + Rhumid_mean + Rhumid_sd + Rhumid_kurtosis + Temp_mean + Temp_kurtosis + groundPC1 + Aspect + TRI + offset(log(Dry))	163.31
asterndvisd + asterndvimean + ELEV_DEM + open_avg + Rhumid_mean + Rhumid_sd + Rhumid_kurtosis + Temp_mean + Temp_kurtosis + groundPC1 + Aspect + roughness + offset(log(Dry))	163.31
asterndvisd + asterndvimean + ELEV_DEM + open_avg + Rhumid_mean + Rhumid_sd + Rhumid_kurtosis + Temp_mean + Temp_kurtosis + groundPC1 + Aspect + Slope + offset(log(Dry))	163.2
ndvi_kurtosis + ndvi_sd + ndvi_mean + ELEV_DEM + open_avg + Rhumid_mean + Rhumid_sd + Temp_mean + Temp_kurtosis + groundPC1 + Slope + offset(log(Dry))	162.41
asterndvikurtosis + asterndvisd + asterndvimean + ELEV_DEM + open_avg + Rhumid_mean + Rhumid_sd + Rhumid_kurtosis + Temp_mean + Temp_sd + flowdir + offset(log(Dry))	162.33
asterndvikurtosis + asterndvisd + asterndvimean + ELEV_DEM + open_avg + Rhumid_mean + Rhumid_sd + Rhumid_kurtosis + Temp_mean + Temp_sd + roughness + offset(log(Dry))	162.3
ndvi_kurtosis + ndvi_sd + ndvi_mean + ELEV_DEM + Rhumid_mean + Rhumid_sd + Temp_mean + Temp_kurtosis + groundPC1 + Aspect + Slope + offset(log(Dry))	162.18
ndvi_kurtosis + ndvi_sd + ndvi_mean + ELEV_DEM + open_avg + Rhumid_mean + Rhumid_sd + Rhumid_kurtosis + Temp_kurtosis + groundPC1 + TRI + offset(log(Dry))	162.15
ndvi_kurtosis + ndvi_sd + ndvi_mean + ELEV_DEM + open_avg + Rhumid_mean + Temp_mean + Temp_kurtosis + Temp_sd + groundPC1 + roughness + offset(log(Dry))	161.86
ndvi_kurtosis + ndvi_sd + ndvi_mean + ELEV_DEM + Rhumid_mean + Rhumid_sd + Rhumid_kurtosis + Temp_kurtosis + groundPC1 + Aspect + TRI + offset(log(Dry))	161.74
asterndvisd + asterndvimean + ELEV_DEM + open_avg + Rhumid_mean + Rhumid_kurtosis + Temp_mean + Temp_kurtosis + groundPC1 + Aspect + TRI + offset(log(Dry))	161.34
asterndvisd + asterndvimean + ELEV_DEM + open_avg + Rhumid_mean + Rhumid_sd + Temp_mean + Temp_kurtosis + groundPC1 + Aspect + roughness + offset(log(Dry))	161.32
asterndvisd + asterndvimean + ELEV_DEM + open_avg + Rhumid_mean + Rhumid_sd + Temp_mean + Temp_kurtosis + groundPC1 + Aspect + Slope + offset(log(Dry))	161.22
ndvi_kurtosis + ndvi_sd + ndvi_mean + ELEV_DEM + open_avg + Rhumid_mean + Temp_mean + Temp_kurtosis + groundPC1 + Slope + offset(log(Dry))	160.56
asterndvikurtosis + asterndvisd + asterndvimean + ELEV_DEM + open_avg + Rhumid_mean + Rhumid_sd + Rhumid_kurtosis + Temp_mean + Temp_sd + offset(log(Dry))	160.36
asterndvikurtosis + asterndvisd + asterndvimean + ELEV_DEM + open_avg + Rhumid_mean + Rhumid_sd + Rhumid_kurtosis + Temp_mean + Temp_sd + offset(log(Dry))	160.36
ndvi_kurtosis + ndvi_sd + ndvi_mean + ELEV_DEM + open_avg + Rhumid_mean + Rhumid_kurtosis + Temp_kurtosis + groundPC1 + TRI + offset(log(Dry))	160.33
ndvi_kurtosis + ndvi_sd + ndvi_mean + ELEV_DEM + Rhumid_mean + Rhumid_sd + Temp_kurtosis + groundPC1 + Aspect + Slope + offset(log(Dry))	160.26
ndvi_kurtosis + ndvi_sd + ndvi_mean + ELEV_DEM + open_avg + Rhumid_mean + Temp_kurtosis + Temp_sd + groundPC1 + roughness + offset(log(Dry))	160.16
ndvi_kurtosis + ndvi_sd + ndvi_mean + ELEV_DEM + Rhumid_mean + Rhumid_sd + Temp_kurtosis + groundPC1 + Aspect + TRI + offset(log(Dry))	159.77
asterndvisd + asterndvimean + ELEV_DEM + open_avg + Rhumid_mean + Temp_mean + Temp_kurtosis + groundPC1 + Aspect + roughness + offset(log(Dry))	159.36
asterndvisd + asterndvimean + ELEV_DEM + open_avg + Rhumid_mean + Temp_mean + Temp_kurtosis + groundPC1 + Aspect + TRI + offset(log(Dry))	159.35
asterndvisd + asterndvimean + ELEV_DEM + open_avg + Rhumid_mean + Temp_mean + Temp_kurtosis + groundPC1 + Aspect + Slope + offset(log(Dry))	159.26
ndvi_kurtosis + ndvi_sd + ndvi_mean + ELEV_DEM + open_avg + Rhumid_mean + Temp_kurtosis + groundPC1 + Slope + offset(log(Dry))	158.67
ndvi_kurtosis + ndvi_sd + ndvi_mean + ELEV_DEM + Rhumid_mean + Temp_kurtosis + groundPC1 + Aspect + Slope + offset(log(Dry))	158.54
asterndvikurtosis + asterndvisd + asterndvimean + ELEV_DEM + open_avg + Rhumid_mean + Rhumid_kurtosis + Temp_mean + Temp_sd + offset(log(Dry))	158.44
ndvi_kurtosis + ndvi_sd + ndvi_mean + ELEV_DEM + open_avg + Rhumid_mean + Temp_kurtosis + groundPC1 + TRI + offset(log(Dry))	158.42
ndvi_kurtosis + ndvi_sd + ndvi_mean + ELEV_DEM + open_avg + Rhumid_mean + Temp_kurtosis + groundPC1 + roughness + offset(log(Dry))	158.33
ndvi_kurtosis + ndvi_sd + ndvi_mean + ELEV_DEM + Rhumid_mean + Temp_kurtosis + groundPC1 + Aspect + TRI + offset(log(Dry))	158.06
asterndvisd + asterndvimean + ELEV_DEM + open_avg + Rhumid_mean + Temp_mean + groundPC1 + Aspect + TRI + offset(log(Dry))	157.39
asterndvisd + asterndvimean + ELEV_DEM + open_avg + Rhumid_mean + Temp_mean + groundPC1 + Aspect + roughness + offset(log(Dry))	157.38
asterndvisd + asterndvimean + ELEV_DEM + open_avg + Rhumid_mean + Temp_mean + groundPC1 + Aspect + Slope + offset(log(Dry))	157.29
ndvi_kurtosis + ndvi_sd + ndvi_mean + ELEV_DEM + Rhumid_mean + Temp_kurtosis + groundPC1 + Slope + offset(log(Dry))	156.83
asterndvikurtosis + asterndvisd + asterndvimean + ELEV_DEM + open_avg + Rhumid_mean + Rhumid_kurtosis + Temp_mean + offset(log(Dry))	156.61
ndvi_kurtosis + ndvi_sd + ndvi_mean + ELEV_DEM + Rhumid_mean + Temp_kurtosis + groundPC1 + TRI + offset(log(Dry))	156.5
ndvi_kurtosis + ndvi_sd + ndvi_mean + ELEV_DEM + Rhumid_mean + Temp_kurtosis + groundPC1 + roughness + offset(log(Dry))	156.43
asterndvisd + asterndvimean + ELEV_DEM + Rhumid_mean + Temp_mean + groundPC1 + Aspect + TRI + offset(log(Dry))	155.48
asterndvisd + asterndvimean + ELEV_DEM + Rhumid_mean + Temp_mean + groundPC1 + Aspect + roughness + offset(log(Dry))	155.47
ndvi_sd + ndvi_mean + ELEV_DEM + Rhumid_mean + Temp_kurtosis + groundPC1 + Slope + offset(log(Dry))	155.47
asterndvisd + asterndvimean + ELEV_DEM + Rhumid_mean + Temp_mean + groundPC1 + Aspect + Slope + offset(log(Dry))	155.41
ndvi_sd + ndvi_mean + ELEV_DEM + Rhumid_mean + Temp_kurtosis + groundPC1 + roughness + offset(log(Dry))	155.23
ndvi_sd + ndvi_mean + ELEV_DEM + Rhumid_mean + Temp_kurtosis + groundPC1 + TRI + offset(log(Dry))	155.05
asterndvikurtosis + asterndvisd + asterndvimean + ELEV_DEM + open_avg + Rhumid_mean + Temp_mean + offset(log(Dry))	154.78
ndvi_sd + ndvi_mean + ELEV_DEM + Rhumid_mean + Temp_kurtosis + Slope + offset(log(Dry))	154.17
ndvi_sd + ndvi_mean + ELEV_DEM + Rhumid_mean + Temp_kurtosis + roughness + offset(log(Dry))	153.9
ndvi_sd + ndvi_mean + ELEV_DEM + Rhumid_mean + Temp_kurtosis + TRI + offset(log(Dry))	153.78
asterndvisd + asterndvimean + ELEV_DEM + Rhumid_mean + Temp_mean + groundPC1 + Aspect + offset(log(Dry))	153.54
ndvi_sd + ndvi_mean + ELEV_DEM + Rhumid_mean + TRI + offset(log(Dry))	153.22
ndvi_sd + ndvi_mean + ELEV_DEM + Rhumid_mean + Slope + offset(log(Dry))	153.19
ndvi_sd + ndvi_mean + ELEV_DEM + Rhumid_mean + roughness + offset(log(Dry))	152.99
asterndvikurtosis + asterndvisd + asterndvimean + ELEV_DEM + Rhumid_mean + Temp_mean + offset(log(Dry))	152.9
asterndvisd + asterndvimean + ELEV_DEM + Rhumid_mean + Temp_mean + Aspect + offset(log(Dry))	152.11
ndvi_sd + ndvi_mean + Rhumid_mean + TRI + offset(log(Dry))	151.75
ndvi_sd + ndvi_mean + Rhumid_mean + Slope + offset(log(Dry))	151.71
ndvi_sd + ndvi_mean + Rhumid_mean + roughness + offset(log(Dry))	151.63
asterndvisd + asterndvimean + ELEV_DEM + Rhumid_mean + Temp_mean + offset(log(Dry))	151.23
asterndvisd + asterndvimean + Rhumid_mean + Temp_mean + Aspect + offset(log(Dry))	150.78
ndvi_sd + ndvi_mean + Rhumid_mean + offset(log(Dry))	149.98
asterndvimean + ELEV_DEM + Rhumid_mean + Temp_mean + offset(log(Dry))	149.91
ndvi_sd + Rhumid_mean + offset(log(Dry))	149.43
asterndvisd + asterndvimean + Rhumid_mean + Aspect + offset(log(Dry))	148.85
asterndvimean + ELEV_DEM + Rhumid_mean + offset(log(Dry))	148.7
Rhumid_mean + offset(log(Dry))	148.57
asterndvisd + asterndvimean + Rhumid_mean + offset(log(Dry))	148.02
asterndvimean + Rhumid_mean + offset(log(Dry))	146.8

## Sheet: Table S7
Table S7 Model selection for the best model explaining Tripteroides bambusa adult abundance at Mt. Konpira, Nagasaki, Japan. The best model is bolded.
Variables indicate the variables included in the model, while AIC stands for Akaike Information Criterion
Variables	AIC
asterndvikurtosis + asterndvisd + asterndvimean + ELEV_DEM + open_avg + Rhumid_mean + Rhumid_sd + Rhumid_kurtosis + A.Temp_mean + A.Temp_kurtosis + A.Temp_sd + groundPC1 + Aspect + Slope	128.19
asterndvikurtosis + asterndvimean + ELEV_DEM + open_avg + Rhumid_mean + Rhumid_sd + Rhumid_kurtosis + A.Temp_mean + A.Temp_kurtosis + A.Temp_sd + groundPC1 + Aspect + Slope	126.19
asterndvikurtosis + asterndvimean + ELEV_DEM + open_avg + Rhumid_mean + Rhumid_sd + Rhumid_kurtosis + A.Temp_mean + A.Temp_sd + groundPC1 + Aspect + Slope	124.2
asterndvikurtosis + ELEV_DEM + open_avg + Rhumid_mean + Rhumid_sd + Rhumid_kurtosis + A.Temp_mean + A.Temp_sd + groundPC1 + Aspect + Slope	122.21
asterndvikurtosis + ELEV_DEM + open_avg + Rhumid_mean + Rhumid_sd + Rhumid_kurtosis + A.Temp_mean + A.Temp_sd + groundPC1 + Aspect	120.38
asterndvikurtosis + ELEV_DEM + open_avg + Rhumid_mean + Rhumid_sd + Rhumid_kurtosis + A.Temp_sd + groundPC1 + Aspect	118.54
asterndvikurtosis + open_avg + Rhumid_mean + Rhumid_sd + Rhumid_kurtosis + A.Temp_sd + groundPC1 + Aspect	117.26
asterndvikurtosis + open_avg + Rhumid_sd + Rhumid_kurtosis + A.Temp_sd + groundPC1 + Aspect	115.81
asterndvikurtosis + open_avg + Rhumid_kurtosis + A.Temp_sd + groundPC1 + Aspect	114.36
asterndvikurtosis + open_avg + Rhumid_kurtosis + A.Temp_sd + Aspect	113.94
asterndvikurtosis + asterndvisd + asterndvimean + ELEV_DEM + open_avg + Rhumid_mean + Rhumid_sd + Rhumid_kurtosis + A.Temp_mean + A.Temp_kurtosis + A.Temp_sd + groundPC1 + flowdir + Slope	120.32
asterndvikurtosis + asterndvisd + asterndvimean + ELEV_DEM + open_avg + Rhumid_mean + Rhumid_sd + Rhumid_kurtosis + A.Temp_mean + A.Temp_kurtosis + groundPC1 + flowdir + Slope	118.33
asterndvikurtosis + asterndvisd + asterndvimean + ELEV_DEM + open_avg + Rhumid_sd + Rhumid_kurtosis + A.Temp_mean + A.Temp_kurtosis + groundPC1 + flowdir + Slope	116.56
asterndvikurtosis + asterndvisd + ELEV_DEM + open_avg + Rhumid_sd + Rhumid_kurtosis + A.Temp_mean + A.Temp_kurtosis + groundPC1 + flowdir + Slope	115.66
asterndvikurtosis + asterndvisd + open_avg + Rhumid_sd + Rhumid_kurtosis + A.Temp_mean + A.Temp_kurtosis + groundPC1 + flowdir + Slope	115.46
asterndvikurtosis + asterndvisd + asterndvimean + ELEV_DEM + open_avg + Rhumid_mean + Rhumid_sd + Rhumid_kurtosis + A.Temp_mean + A.Temp_kurtosis + A.Temp_sd + groundPC1 + Aspect + TRI	127.29
asterndvikurtosis + asterndvisd + asterndvimean + ELEV_DEM + open_avg + Rhumid_mean + Rhumid_kurtosis + A.Temp_mean + A.Temp_kurtosis + A.Temp_sd + groundPC1 + Aspect + TRI	125.29
asterndvikurtosis + asterndvisd + asterndvimean + ELEV_DEM + open_avg + Rhumid_mean + Rhumid_kurtosis + A.Temp_mean + A.Temp_sd + groundPC1 + Aspect + TRI	123.3
asterndvikurtosis + asterndvisd + asterndvimean + ELEV_DEM + open_avg + Rhumid_mean + Rhumid_kurtosis + A.Temp_mean + A.Temp_sd + Aspect + TRI	121.75
asterndvikurtosis + asterndvisd + asterndvimean + ELEV_DEM + open_avg + Rhumid_mean + A.Temp_mean + A.Temp_sd + Aspect + TRI	120.04
asterndvikurtosis + asterndvisd + ELEV_DEM + open_avg + Rhumid_mean + A.Temp_mean + A.Temp_sd + Aspect + TRI	118.72
asterndvikurtosis + asterndvisd + ELEV_DEM + open_avg + Rhumid_mean + A.Temp_mean + Aspect + TRI	117.09
asterndvikurtosis + asterndvisd + asterndvimean + ELEV_DEM + open_avg + Rhumid_mean + Rhumid_sd + Rhumid_kurtosis + A.Temp_mean + A.Temp_kurtosis + A.Temp_sd + groundPC1 + flowdir + TRI	123.61
asterndvikurtosis + asterndvisd + asterndvimean + ELEV_DEM + open_avg + Rhumid_sd + Rhumid_kurtosis + A.Temp_mean + A.Temp_kurtosis + A.Temp_sd + groundPC1 + flowdir + TRI	121.73
asterndvikurtosis + asterndvisd + asterndvimean + ELEV_DEM + open_avg + Rhumid_sd + Rhumid_kurtosis + A.Temp_mean + A.Temp_kurtosis + groundPC1 + flowdir + TRI	119.85
asterndvikurtosis + asterndvisd + ELEV_DEM + open_avg + Rhumid_sd + Rhumid_kurtosis + A.Temp_mean + A.Temp_kurtosis + groundPC1 + flowdir + TRI	119.2
asterndvikurtosis + asterndvisd + open_avg + Rhumid_sd + Rhumid_kurtosis + A.Temp_mean + A.Temp_kurtosis + groundPC1 + flowdir + TRI	118.1
asterndvikurtosis + asterndvisd + asterndvimean + ELEV_DEM + open_avg + Rhumid_mean + Rhumid_sd + Rhumid_kurtosis + A.Temp_mean + A.Temp_kurtosis + A.Temp_sd + groundPC1 + Aspect + roughness	127.72
asterndvikurtosis + asterndvisd + ELEV_DEM + open_avg + Rhumid_mean + Rhumid_sd + Rhumid_kurtosis + A.Temp_mean + A.Temp_kurtosis + A.Temp_sd + groundPC1 + Aspect + roughness	125.72
asterndvikurtosis + asterndvisd + ELEV_DEM + open_avg + Rhumid_mean + Rhumid_sd + Rhumid_kurtosis + A.Temp_kurtosis + A.Temp_sd + groundPC1 + Aspect + roughness	123.72
asterndvikurtosis + asterndvisd + open_avg + Rhumid_mean + Rhumid_sd + Rhumid_kurtosis + A.Temp_kurtosis + A.Temp_sd + groundPC1 + Aspect + roughness	121.72
asterndvikurtosis + asterndvisd + open_avg + Rhumid_mean + Rhumid_sd + Rhumid_kurtosis + A.Temp_kurtosis + A.Temp_sd + groundPC1 + roughness	119.82
asterndvikurtosis + asterndvisd + open_avg + Rhumid_mean + Rhumid_sd + Rhumid_kurtosis + A.Temp_sd + groundPC1 + roughness	118.06
asterndvikurtosis + open_avg + Rhumid_mean + Rhumid_sd + Rhumid_kurtosis + A.Temp_sd + groundPC1 + roughness	116.65
asterndvikurtosis + open_avg + Rhumid_mean + Rhumid_sd + Rhumid_kurtosis + groundPC1 + roughness	115.89
asterndvikurtosis + asterndvisd + asterndvimean + ELEV_DEM + open_avg + Rhumid_mean + Rhumid_sd + Rhumid_kurtosis + A.Temp_mean + A.Temp_kurtosis + A.Temp_sd + groundPC1 + flowdir + roughness	119.04
asterndvikurtosis + asterndvisd + asterndvimean + ELEV_DEM + open_avg + Rhumid_mean + Rhumid_sd + Rhumid_kurtosis + A.Temp_mean + A.Temp_kurtosis + groundPC1 + flowdir + roughness	117.04
asterndvikurtosis + asterndvisd + asterndvimean + ELEV_DEM + open_avg + Rhumid_sd + Rhumid_kurtosis + A.Temp_mean + A.Temp_kurtosis + groundPC1 + flowdir + roughness	115.1
asterndvikurtosis + asterndvisd + ELEV_DEM + open_avg + Rhumid_sd + Rhumid_kurtosis + A.Temp_mean + A.Temp_kurtosis + groundPC1 + flowdir + roughness	113.87
ndvi_kurtosis + ndvi_sd + ndvi_mean + ELEV_DEM + open_avg + Rhumid_mean + Rhumid_sd + Rhumid_kurtosis + A.Temp_mean + A.Temp_kurtosis + A.Temp_sd + groundPC1 + Aspect + Slope	118.98
ndvi_kurtosis + ndvi_sd + ndvi_mean + ELEV_DEM + open_avg + Rhumid_mean + Rhumid_sd + Rhumid_kurtosis + A.Temp_mean + A.Temp_kurtosis + groundPC1 + Aspect + Slope	116.99
ndvi_kurtosis + ndvi_sd + ndvi_mean + ELEV_DEM + open_avg + Rhumid_mean + Rhumid_sd + Rhumid_kurtosis + A.Temp_kurtosis + groundPC1 + Aspect + Slope	115.16
ndvi_kurtosis + ndvi_sd + ndvi_mean + ELEV_DEM + open_avg + Rhumid_mean + Rhumid_sd + Rhumid_kurtosis + groundPC1 + Aspect + Slope	113.33
ndvi_kurtosis + ndvi_sd + ELEV_DEM + open_avg + Rhumid_mean + Rhumid_sd + Rhumid_kurtosis + groundPC1 + Aspect + Slope	111.57
ndvi_kurtosis + ndvi_sd + ELEV_DEM + open_avg + Rhumid_mean + Rhumid_sd + Rhumid_kurtosis + Aspect + Slope	109.73
ndvi_kurtosis + ndvi_sd + open_avg + Rhumid_mean + Rhumid_sd + Rhumid_kurtosis + Aspect + Slope	108.86
ndvi_kurtosis + ndvi_sd + open_avg + Rhumid_mean + Rhumid_sd + Rhumid_kurtosis + Aspect	107.74
ndvi_kurtosis + ndvi_sd + ndvi_mean + ELEV_DEM + open_avg + Rhumid_mean + Rhumid_sd + Rhumid_kurtosis + A.Temp_mean + A.Temp_kurtosis + A.Temp_sd + groundPC1 + flowdir + Slope	128.34
ndvi_kurtosis + ndvi_mean + ELEV_DEM + open_avg + Rhumid_mean + Rhumid_sd + Rhumid_kurtosis + A.Temp_mean + A.Temp_kurtosis + A.Temp_sd + groundPC1 + flowdir + Slope	126.34
ndvi_kurtosis + ndvi_mean + ELEV_DEM + open_avg + Rhumid_mean + Rhumid_sd + Rhumid_kurtosis + A.Temp_mean + A.Temp_kurtosis + A.Temp_sd + groundPC1 + flowdir	124.35
ndvi_kurtosis + ndvi_mean + open_avg + Rhumid_mean + Rhumid_sd + Rhumid_kurtosis + A.Temp_mean + A.Temp_kurtosis + A.Temp_sd + groundPC1 + flowdir	122.36
ndvi_kurtosis + ndvi_mean + open_avg + Rhumid_mean + Rhumid_sd + Rhumid_kurtosis + A.Temp_kurtosis + A.Temp_sd + groundPC1 + flowdir	120.38
ndvi_kurtosis + ndvi_mean + open_avg + Rhumid_mean + Rhumid_sd + Rhumid_kurtosis + A.Temp_sd + groundPC1 + flowdir	118.59
ndvi_kurtosis + ndvi_mean + open_avg + Rhumid_mean + Rhumid_sd + Rhumid_kurtosis + A.Temp_sd + flowdir	117.59
ndvi_kurtosis + ndvi_sd + ndvi_mean + ELEV_DEM + open_avg + Rhumid_mean + Rhumid_sd + Rhumid_kurtosis + A.Temp_mean + A.Temp_kurtosis + A.Temp_sd + groundPC1 + Aspect + TRI	117.22
ndvi_kurtosis + ndvi_sd + ndvi_mean + ELEV_DEM + open_avg + Rhumid_mean + Rhumid_sd + Rhumid_kurtosis + A.Temp_mean + A.Temp_kurtosis + groundPC1 + Aspect + TRI	115.23
ndvi_kurtosis + ndvi_sd + ELEV_DEM + open_avg + Rhumid_mean + Rhumid_sd + Rhumid_kurtosis + A.Temp_mean + A.Temp_kurtosis + groundPC1 + Aspect + TRI	113.32
ndvi_kurtosis + ndvi_sd + ELEV_DEM + open_avg + Rhumid_mean + Rhumid_sd + Rhumid_kurtosis + A.Temp_mean + A.Temp_kurtosis + Aspect + TRI	111.67
ndvi_kurtosis + ndvi_sd + ELEV_DEM + open_avg + Rhumid_mean + Rhumid_sd + Rhumid_kurtosis + A.Temp_kurtosis + Aspect + TRI	109.86
ndvi_kurtosis + ndvi_sd + ELEV_DEM + open_avg + Rhumid_mean + Rhumid_sd + Rhumid_kurtosis + Aspect + TRI	108.04
ndvi_kurtosis + ndvi_sd + ndvi_mean + ELEV_DEM + open_avg + Rhumid_mean + Rhumid_sd + Rhumid_kurtosis + A.Temp_mean + A.Temp_kurtosis + A.Temp_sd + groundPC1 + flowdir + TRI	127.44
ndvi_kurtosis + ndvi_sd + ndvi_mean + ELEV_DEM + open_avg + Rhumid_mean + Rhumid_sd + Rhumid_kurtosis + A.Temp_mean + A.Temp_sd + groundPC1 + flowdir + TRI	125.44
ndvi_kurtosis + ndvi_sd + ndvi_mean + open_avg + Rhumid_mean + Rhumid_sd + Rhumid_kurtosis + A.Temp_mean + A.Temp_sd + groundPC1 + flowdir + TRI	123.54
ndvi_kurtosis + ndvi_mean + open_avg + Rhumid_mean + Rhumid_sd + Rhumid_kurtosis + A.Temp_mean + A.Temp_sd + groundPC1 + flowdir + TRI	121.68
ndvi_kurtosis + ndvi_mean + open_avg + Rhumid_sd + Rhumid_kurtosis + A.Temp_mean + A.Temp_sd + groundPC1 + flowdir + TRI	120.2
ndvi_kurtosis + ndvi_mean + open_avg + Rhumid_sd + Rhumid_kurtosis + A.Temp_mean + A.Temp_sd + flowdir + TRI	118.98
ndvi_kurtosis + ndvi_mean + open_avg + Rhumid_kurtosis + A.Temp_mean + A.Temp_sd + flowdir + TRI	118.18
ndvi_kurtosis + ndvi_mean + open_avg + Rhumid_kurtosis + A.Temp_sd + flowdir + TRI	116.95
ndvi_kurtosis + ndvi_mean + open_avg + Rhumid_kurtosis + A.Temp_sd + TRI	116.87
ndvi_kurtosis + open_avg + Rhumid_kurtosis + A.Temp_sd + TRI	116.8
ndvi_kurtosis + ndvi_sd + ndvi_mean + ELEV_DEM + open_avg + Rhumid_mean + Rhumid_sd + Rhumid_kurtosis + A.Temp_mean + A.Temp_kurtosis + A.Temp_sd + groundPC1 + Aspect + roughness	119.32
ndvi_kurtosis + ndvi_sd + ndvi_mean + ELEV_DEM + open_avg + Rhumid_mean + Rhumid_sd + Rhumid_kurtosis + A.Temp_mean + A.Temp_kurtosis + groundPC1 + Aspect + roughness	117.32
ndvi_kurtosis + ndvi_sd + ndvi_mean + ELEV_DEM + open_avg + Rhumid_mean + Rhumid_sd + Rhumid_kurtosis + A.Temp_kurtosis + groundPC1 + Aspect + roughness	115.56
ndvi_kurtosis + ndvi_sd + ndvi_mean + ELEV_DEM + open_avg + Rhumid_mean + Rhumid_sd + Rhumid_kurtosis + groundPC1 + Aspect + roughness	113.69
ndvi_kurtosis + ndvi_sd + ndvi_mean + ELEV_DEM + open_avg + Rhumid_mean + Rhumid_sd + Rhumid_kurtosis + groundPC1 + Aspect	111.99
ndvi_kurtosis + ndvi_mean + ELEV_DEM + open_avg + Rhumid_mean + Rhumid_sd + Rhumid_kurtosis + groundPC1 + Aspect	110.18
ndvi_kurtosis + ndvi_mean + ELEV_DEM + open_avg + Rhumid_mean + Rhumid_sd + Rhumid_kurtosis + Aspect	109.52
ndvi_kurtosis + ndvi_mean + open_avg + Rhumid_mean + Rhumid_sd + Rhumid_kurtosis + Aspect	108.52
ndvi_kurtosis + ndvi_sd + ndvi_mean + ELEV_DEM + open_avg + Rhumid_mean + Rhumid_sd + Rhumid_kurtosis + A.Temp_mean + A.Temp_kurtosis + A.Temp_sd + groundPC1 + flowdir + roughness	127.98
ndvi_kurtosis + ndvi_sd + ndvi_mean + ELEV_DEM + open_avg + Rhumid_mean + Rhumid_sd + Rhumid_kurtosis + A.Temp_kurtosis + A.Temp_sd + groundPC1 + flowdir + roughness	125.98
ndvi_kurtosis + ndvi_mean + ELEV_DEM + open_avg + Rhumid_mean + Rhumid_sd + Rhumid_kurtosis + A.Temp_kurtosis + A.Temp_sd + groundPC1 + flowdir + roughness	124.04
ndvi_kurtosis + ndvi_mean + open_avg + Rhumid_mean + Rhumid_sd + Rhumid_kurtosis + A.Temp_kurtosis + A.Temp_sd + groundPC1 + flowdir + roughness	122.13
ndvi_kurtosis + ndvi_mean + open_avg + Rhumid_mean + Rhumid_sd + Rhumid_kurtosis + A.Temp_sd + groundPC1 + flowdir + roughness	120.28
ndvi_kurtosis + ndvi_mean + open_avg + Rhumid_mean + Rhumid_sd + Rhumid_kurtosis + A.Temp_sd + groundPC1 + flowdir	118.59
ndvi_kurtosis + ndvi_mean + open_avg + Rhumid_mean + Rhumid_sd + Rhumid_kurtosis + A.Temp_sd + flowdir	117.59

## Sheet: Table S8
Table S8 Model selection for the best model explaining Tripteroides bambusa pupae abundance at Mt. Konpira, Nagasaki, Japan. The best model is bolded.
Variables indicate the variables included in the model, while AIC stands for Akaike Information Criterion
Variables	AIC
asterndvikurtosis + asterndvisd + asterndvimean + ELEV_DEM + open_avg + Rhumid_mean + Rhumid_sd + Rhumid_kurtosis + Temp_mean + Temp_kurtosis + Temp_sd + groundPC1 + Aspect + offset(log(Dry)) + Slope	223.18
asterndvikurtosis + asterndvisd + asterndvimean + ELEV_DEM + open_avg + Rhumid_mean + Rhumid_sd + Rhumid_kurtosis + Temp_mean + Temp_kurtosis + Temp_sd + groundPC1 + Aspect + offset(log(Dry))	221.18
asterndvikurtosis + asterndvisd + asterndvimean + ELEV_DEM + open_avg + Rhumid_mean + Rhumid_sd + Temp_mean + Temp_kurtosis + Temp_sd + groundPC1 + Aspect + offset(log(Dry))	219.19
asterndvikurtosis + asterndvisd + asterndvimean + ELEV_DEM + open_avg + Rhumid_mean + Rhumid_sd + Temp_mean + Temp_kurtosis + groundPC1 + Aspect + offset(log(Dry))	217.22
asterndvikurtosis + asterndvisd + asterndvimean + ELEV_DEM + open_avg + Rhumid_mean + Rhumid_sd + Temp_mean + Temp_kurtosis + Aspect + offset(log(Dry))	215.66
asterndvikurtosis + asterndvisd + ELEV_DEM + open_avg + Rhumid_mean + Rhumid_sd + Temp_mean + Temp_kurtosis + Aspect + offset(log(Dry))	214.03
asterndvikurtosis + asterndvisd + ELEV_DEM + open_avg + Rhumid_mean + Rhumid_sd + Temp_kurtosis + Aspect + offset(log(Dry))	212.2
asterndvisd + ELEV_DEM + open_avg + Rhumid_mean + Rhumid_sd + Temp_kurtosis + Aspect + offset(log(Dry))	211.07
asterndvisd + ELEV_DEM + Rhumid_mean + Rhumid_sd + Temp_kurtosis + Aspect + offset(log(Dry))	209.49
asterndvisd + Rhumid_mean + Rhumid_sd + Temp_kurtosis + Aspect + offset(log(Dry))	208.69
asterndvikurtosis + asterndvisd + asterndvimean + ELEV_DEM + open_avg + Rhumid_mean + Rhumid_sd + Rhumid_kurtosis + Temp_mean + Temp_kurtosis + Temp_sd + groundPC1 + flowdir + offset(log(Dry)) + Slope	225.31
asterndvikurtosis + asterndvisd + asterndvimean + open_avg + Rhumid_mean + Rhumid_sd + Rhumid_kurtosis + Temp_mean + Temp_kurtosis + Temp_sd + groundPC1 + flowdir + Slope + offset(log(Dry))	223.31
asterndvikurtosis + asterndvisd + asterndvimean + open_avg + Rhumid_mean + Rhumid_sd + Temp_mean + Temp_kurtosis + Temp_sd + groundPC1 + flowdir + Slope + offset(log(Dry))	221.37
asterndvikurtosis + asterndvisd + asterndvimean + Rhumid_mean + Rhumid_sd + Temp_mean + Temp_kurtosis + Temp_sd + groundPC1 + flowdir + Slope + offset(log(Dry))	219.42
asterndvisd + asterndvimean + Rhumid_mean + Rhumid_sd + Temp_mean + Temp_kurtosis + Temp_sd + groundPC1 + flowdir + Slope + offset(log(Dry))	217.81
asterndvisd + Rhumid_mean + Rhumid_sd + Temp_mean + Temp_kurtosis + Temp_sd + groundPC1 + flowdir + Slope + offset(log(Dry))	216.1
asterndvisd + Rhumid_mean + Rhumid_sd + Temp_mean + Temp_kurtosis + groundPC1 + flowdir + Slope + offset(log(Dry))	214.4
asterndvisd + Rhumid_mean + Rhumid_sd + Temp_kurtosis + groundPC1 + flowdir + Slope + offset(log(Dry))	213.18
asterndvisd + Rhumid_mean + Rhumid_sd + Temp_kurtosis + flowdir + Slope + offset(log(Dry))	211.46
Rhumid_mean + Rhumid_sd + Temp_kurtosis + flowdir + Slope + offset(log(Dry))	209.87
asterndvikurtosis + asterndvisd + asterndvimean + ELEV_DEM + open_avg + Rhumid_mean + Rhumid_sd + Rhumid_kurtosis + Temp_mean + Temp_kurtosis + Temp_sd + groundPC1 + Aspect + offset(log(Dry)) + TRI	222.98
asterndvikurtosis + asterndvisd + asterndvimean + ELEV_DEM + open_avg + Rhumid_mean + Rhumid_sd + Rhumid_kurtosis + Temp_mean + Temp_kurtosis + groundPC1 + Aspect + TRI + offset(log(Dry))	220.98
asterndvikurtosis + asterndvisd + asterndvimean + ELEV_DEM + open_avg + Rhumid_mean + Rhumid_sd + Temp_mean + Temp_kurtosis + groundPC1 + Aspect + TRI + offset(log(Dry))	219.17
asterndvikurtosis + asterndvisd + asterndvimean + ELEV_DEM + open_avg + Rhumid_mean + Rhumid_sd + Temp_mean + Temp_kurtosis + groundPC1 + Aspect + offset(log(Dry))	217.22
asterndvikurtosis + asterndvisd + asterndvimean + ELEV_DEM + open_avg + Rhumid_mean + Rhumid_sd + Temp_mean + Temp_kurtosis + Aspect + offset(log(Dry))	215.66
asterndvikurtosis + asterndvisd + ELEV_DEM + open_avg + Rhumid_mean + Rhumid_sd + Temp_mean + Temp_kurtosis + Aspect + offset(log(Dry))	214.03
asterndvikurtosis + asterndvisd + ELEV_DEM + open_avg + Rhumid_mean + Rhumid_sd + Temp_kurtosis + Aspect + offset(log(Dry))	212.2
asterndvisd + ELEV_DEM + open_avg + Rhumid_mean + Rhumid_sd + Temp_kurtosis + Aspect + offset(log(Dry))	211.07
asterndvisd + ELEV_DEM + Rhumid_mean + Rhumid_sd + Temp_kurtosis + Aspect + offset(log(Dry))	209.49
asterndvisd + Rhumid_mean + Rhumid_sd + Temp_kurtosis + Aspect + offset(log(Dry))	208.69
asterndvikurtosis + asterndvisd + asterndvimean + ELEV_DEM + open_avg + Rhumid_mean + Rhumid_sd + Rhumid_kurtosis + Temp_mean + Temp_kurtosis + Temp_sd + groundPC1 + flowdir + offset(log(Dry)) + TRI	226.03
asterndvikurtosis + asterndvisd + asterndvimean + ELEV_DEM + Rhumid_mean + Rhumid_sd + Rhumid_kurtosis + Temp_mean + Temp_kurtosis + Temp_sd + groundPC1 + flowdir + TRI + offset(log(Dry))	224.03
asterndvikurtosis + asterndvisd + asterndvimean + ELEV_DEM + Rhumid_mean + Rhumid_sd + Temp_mean + Temp_kurtosis + Temp_sd + groundPC1 + flowdir + TRI + offset(log(Dry))	222.05
asterndvikurtosis + asterndvisd + asterndvimean + ELEV_DEM + Rhumid_mean + Rhumid_sd + Temp_mean + Temp_kurtosis + Temp_sd + groundPC1 + flowdir + offset(log(Dry))	220.11
asterndvikurtosis + asterndvisd + asterndvimean + Rhumid_mean + Rhumid_sd + Temp_mean + Temp_kurtosis + Temp_sd + groundPC1 + flowdir + offset(log(Dry))	218.43
asterndvikurtosis + asterndvisd + asterndvimean + Rhumid_mean + Rhumid_sd + Temp_kurtosis + Temp_sd + groundPC1 + flowdir + offset(log(Dry))	217.25
asterndvikurtosis + asterndvisd + Rhumid_mean + Rhumid_sd + Temp_kurtosis + Temp_sd + groundPC1 + flowdir + offset(log(Dry))	215.57
asterndvisd + Rhumid_mean + Rhumid_sd + Temp_kurtosis + Temp_sd + groundPC1 + flowdir + offset(log(Dry))	213.91
asterndvisd + Rhumid_mean + Rhumid_sd + Temp_kurtosis + Temp_sd + flowdir + offset(log(Dry))	212.2
asterndvisd + Rhumid_mean + Rhumid_sd + Temp_kurtosis + flowdir + offset(log(Dry))	211.3
Rhumid_mean + Rhumid_sd + Temp_kurtosis + flowdir + offset(log(Dry))	211.18
asterndvikurtosis + asterndvisd + asterndvimean + ELEV_DEM + open_avg + Rhumid_mean + Rhumid_sd + Rhumid_kurtosis + Temp_mean + Temp_kurtosis + Temp_sd + groundPC1 + Aspect + offset(log(Dry)) + roughness	223.05
asterndvikurtosis + asterndvisd + asterndvimean + ELEV_DEM + open_avg + Rhumid_mean + Rhumid_sd + Rhumid_kurtosis + Temp_mean + Temp_kurtosis + groundPC1 + Aspect + roughness + offset(log(Dry))	221.06
asterndvikurtosis + asterndvisd + asterndvimean + ELEV_DEM + open_avg + Rhumid_mean + Rhumid_sd + Temp_mean + Temp_kurtosis + groundPC1 + Aspect + roughness + offset(log(Dry))	219.07
asterndvikurtosis + asterndvisd + asterndvimean + ELEV_DEM + open_avg + Rhumid_mean + Rhumid_sd + Temp_mean + Temp_kurtosis + groundPC1 + Aspect + offset(log(Dry))	217.22
asterndvikurtosis + asterndvisd + asterndvimean + ELEV_DEM + open_avg + Rhumid_mean + Rhumid_sd + Temp_mean + Temp_kurtosis + Aspect + offset(log(Dry))	215.66
asterndvikurtosis + asterndvisd + ELEV_DEM + open_avg + Rhumid_mean + Rhumid_sd + Temp_mean + Temp_kurtosis + Aspect + offset(log(Dry))	214.03
asterndvikurtosis + asterndvisd + ELEV_DEM + open_avg + Rhumid_mean + Rhumid_sd + Temp_kurtosis + Aspect + offset(log(Dry))	212.2
asterndvisd + ELEV_DEM + open_avg + Rhumid_mean + Rhumid_sd + Temp_kurtosis + Aspect + offset(log(Dry))	211.07
asterndvisd + ELEV_DEM + Rhumid_mean + Rhumid_sd + Temp_kurtosis + Aspect + offset(log(Dry))	209.49
asterndvisd + Rhumid_mean + Rhumid_sd + Temp_kurtosis + Aspect + offset(log(Dry))	208.69
asterndvikurtosis + asterndvisd + asterndvimean + ELEV_DEM + open_avg + Rhumid_mean + Rhumid_sd + Rhumid_kurtosis + Temp_mean + Temp_kurtosis + Temp_sd + groundPC1 + flowdir + offset(log(Dry)) + roughness	223.45
asterndvisd + asterndvimean + ELEV_DEM + open_avg + Rhumid_mean + Rhumid_sd + Rhumid_kurtosis + Temp_mean + Temp_kurtosis + Temp_sd + groundPC1 + flowdir + roughness + offset(log(Dry))	221.52
asterndvisd + asterndvimean + ELEV_DEM + open_avg + Rhumid_mean + Rhumid_sd + Rhumid_kurtosis + Temp_kurtosis + Temp_sd + groundPC1 + flowdir + roughness + offset(log(Dry))	219.66
asterndvimean + ELEV_DEM + open_avg + Rhumid_mean + Rhumid_sd + Rhumid_kurtosis + Temp_kurtosis + Temp_sd + groundPC1 + flowdir + roughness + offset(log(Dry))	217.76
ELEV_DEM + open_avg + Rhumid_mean + Rhumid_sd + Rhumid_kurtosis + Temp_kurtosis + Temp_sd + groundPC1 + flowdir + roughness + offset(log(Dry))	216.11
ELEV_DEM + open_avg + Rhumid_mean + Rhumid_sd + Rhumid_kurtosis + Temp_kurtosis + Temp_sd + flowdir + roughness + offset(log(Dry))	214.6
ELEV_DEM + Rhumid_mean + Rhumid_sd + Rhumid_kurtosis + Temp_kurtosis + Temp_sd + flowdir + roughness + offset(log(Dry))	213.4
ELEV_DEM + Rhumid_mean + Rhumid_sd + Rhumid_kurtosis + Temp_kurtosis + flowdir + roughness + offset(log(Dry))	211.74
Rhumid_mean + Rhumid_sd + Rhumid_kurtosis + Temp_kurtosis + flowdir + roughness + offset(log(Dry))	209.9
Rhumid_mean + Rhumid_sd + Temp_kurtosis + flowdir + roughness + offset(log(Dry))	208.77
ndvi_kurtosis + ndvi_sd + ndvi_mean + ELEV_DEM + open_avg + Rhumid_mean + Rhumid_sd + Rhumid_kurtosis + Temp_mean + Temp_kurtosis + Temp_sd + groundPC1 + Aspect + offset(log(Dry)) + Slope	220.56
ndvi_kurtosis + ndvi_sd + ndvi_mean + open_avg + Rhumid_mean + Rhumid_sd + Rhumid_kurtosis + Temp_mean + Temp_kurtosis + Temp_sd + groundPC1 + Aspect + Slope + offset(log(Dry))	218.57
ndvi_kurtosis + ndvi_sd + ndvi_mean + open_avg + Rhumid_mean + Rhumid_sd + Rhumid_kurtosis + Temp_mean + Temp_kurtosis + Temp_sd + Aspect + Slope + offset(log(Dry))	216.61
ndvi_kurtosis + ndvi_sd + ndvi_mean + open_avg + Rhumid_mean + Rhumid_sd + Temp_mean + Temp_kurtosis + Temp_sd + Aspect + Slope + offset(log(Dry))	214.7
ndvi_kurtosis + ndvi_sd + ndvi_mean + Rhumid_mean + Rhumid_sd + Temp_mean + Temp_kurtosis + Temp_sd + Aspect + Slope + offset(log(Dry))	212.84
ndvi_kurtosis + ndvi_sd + ndvi_mean + Rhumid_mean + Rhumid_sd + Temp_kurtosis + Temp_sd + Aspect + Slope + offset(log(Dry))	210.89
ndvi_kurtosis + ndvi_sd + ndvi_mean + Rhumid_mean + Rhumid_sd + Temp_kurtosis + Aspect + Slope + offset(log(Dry))	209.55
ndvi_kurtosis + ndvi_sd + Rhumid_mean + Rhumid_sd + Temp_kurtosis + Aspect + Slope + offset(log(Dry))	208.2
ndvi_kurtosis + Rhumid_mean + Rhumid_sd + Temp_kurtosis + Aspect + Slope + offset(log(Dry))	206.28
ndvi_kurtosis + ndvi_sd + ndvi_mean + ELEV_DEM + open_avg + Rhumid_mean + Rhumid_sd + Rhumid_kurtosis + Temp_mean + Temp_kurtosis + Temp_sd + groundPC1 + flowdir + offset(log(Dry)) + Slope	220.69
ndvi_kurtosis + ndvi_sd + ndvi_mean + ELEV_DEM + open_avg + Rhumid_mean + Rhumid_sd + Rhumid_kurtosis + Temp_mean + Temp_kurtosis + Temp_sd + flowdir + Slope + offset(log(Dry))	218.73
ndvi_kurtosis + ndvi_sd + ndvi_mean + ELEV_DEM + open_avg + Rhumid_mean + Rhumid_sd + Temp_mean + Temp_kurtosis + Temp_sd + flowdir + Slope + offset(log(Dry))	216.84
ndvi_kurtosis + ndvi_sd + ndvi_mean + ELEV_DEM + open_avg + Rhumid_mean + Rhumid_sd + Temp_kurtosis + Temp_sd + flowdir + Slope + offset(log(Dry))	214.97
ndvi_kurtosis + ndvi_sd + ndvi_mean + ELEV_DEM + Rhumid_mean + Rhumid_sd + Temp_kurtosis + Temp_sd + flowdir + Slope + offset(log(Dry))	213.97
ndvi_kurtosis + ndvi_sd + ndvi_mean + Rhumid_mean + Rhumid_sd + Temp_kurtosis + Temp_sd + flowdir + Slope + offset(log(Dry))	212.72
ndvi_kurtosis + ndvi_sd + Rhumid_mean + Rhumid_sd + Temp_kurtosis + Temp_sd + flowdir + Slope + offset(log(Dry))	211.53
ndvi_kurtosis + Rhumid_mean + Rhumid_sd + Temp_kurtosis + Temp_sd + flowdir + Slope + offset(log(Dry))	210.4
ndvi_kurtosis + Rhumid_mean + Rhumid_sd + Temp_kurtosis + flowdir + Slope + offset(log(Dry))	209.04
ndvi_kurtosis + ndvi_sd + ndvi_mean + ELEV_DEM + open_avg + Rhumid_mean + Rhumid_sd + Rhumid_kurtosis + Temp_mean + Temp_kurtosis + Temp_sd + groundPC1 + Aspect + offset(log(Dry)) + TRI	222.74
ndvi_kurtosis + ndvi_sd + ndvi_mean + ELEV_DEM + open_avg + Rhumid_mean + Rhumid_sd + Rhumid_kurtosis + Temp_kurtosis + Temp_sd + groundPC1 + Aspect + TRI + offset(log(Dry))	220.74
ndvi_kurtosis + ndvi_sd + ndvi_mean + ELEV_DEM + open_avg + Rhumid_mean + Rhumid_sd + Rhumid_kurtosis + Temp_kurtosis + Temp_sd + Aspect + TRI + offset(log(Dry))	218.78
ndvi_kurtosis + ndvi_sd + ndvi_mean + open_avg + Rhumid_mean + Rhumid_sd + Rhumid_kurtosis + Temp_kurtosis + Temp_sd + Aspect + TRI + offset(log(Dry))	216.84
ndvi_kurtosis + ndvi_sd + ndvi_mean + Rhumid_mean + Rhumid_sd + Rhumid_kurtosis + Temp_kurtosis + Temp_sd + Aspect + TRI + offset(log(Dry))	214.91
ndvi_kurtosis + ndvi_sd + ndvi_mean + Rhumid_mean + Rhumid_sd + Temp_kurtosis + Temp_sd + Aspect + TRI + offset(log(Dry))	212.95
ndvi_kurtosis + ndvi_sd + Rhumid_mean + Rhumid_sd + Temp_kurtosis + Temp_sd + Aspect + TRI + offset(log(Dry))	211.36
ndvi_kurtosis + Rhumid_mean + Rhumid_sd + Temp_kurtosis + Temp_sd + Aspect + TRI + offset(log(Dry))	209.55
ndvi_kurtosis + Rhumid_mean + Rhumid_sd + Temp_kurtosis + Aspect + TRI + offset(log(Dry))	207.78
ndvi_kurtosis + ndvi_sd + ndvi_mean + ELEV_DEM + open_avg + Rhumid_mean + Rhumid_sd + Rhumid_kurtosis + Temp_mean + Temp_kurtosis + Temp_sd + groundPC1 + flowdir + offset(log(Dry)) + TRI	224.34
ndvi_kurtosis + ndvi_sd + ndvi_mean + ELEV_DEM + open_avg + Rhumid_mean + Rhumid_sd + Rhumid_kurtosis + Temp_mean + Temp_kurtosis + Temp_sd + flowdir + TRI + offset(log(Dry))	222.35
ndvi_kurtosis + ndvi_sd + ndvi_mean + ELEV_DEM + open_avg + Rhumid_mean + Rhumid_sd + Rhumid_kurtosis + Temp_kurtosis + Temp_sd + flowdir + TRI + offset(log(Dry))	220.36
ndvi_kurtosis + ndvi_sd + ndvi_mean + ELEV_DEM + open_avg + Rhumid_mean + Rhumid_sd + Temp_kurtosis + Temp_sd + flowdir + TRI + offset(log(Dry))	218.56
ndvi_kurtosis + ndvi_sd + ndvi_mean + ELEV_DEM + Rhumid_mean + Rhumid_sd + Temp_kurtosis + Temp_sd + flowdir + TRI + offset(log(Dry))	217.29
ndvi_kurtosis + ndvi_sd + ndvi_mean + Rhumid_mean + Rhumid_sd + Temp_kurtosis + Temp_sd + flowdir + TRI + offset(log(Dry))	215.64
ndvi_kurtosis + ndvi_sd + Rhumid_mean + Rhumid_sd + Temp_kurtosis + Temp_sd + flowdir + TRI + offset(log(Dry))	213.93
ndvi_kurtosis + Rhumid_mean + Rhumid_sd + Temp_kurtosis + Temp_sd + flowdir + TRI + offset(log(Dry))	212.22
ndvi_kurtosis + Rhumid_mean + Rhumid_sd + Temp_kurtosis + flowdir + TRI + offset(log(Dry))	211.08
ndvi_kurtosis + ndvi_sd + ndvi_mean + ELEV_DEM + open_avg + Rhumid_mean + Rhumid_sd + Rhumid_kurtosis + Temp_mean + Temp_kurtosis + Temp_sd + groundPC1 + Aspect + offset(log(Dry)) + roughness	219.31
ndvi_kurtosis + ndvi_sd + ndvi_mean + ELEV_DEM + open_avg + Rhumid_mean + Rhumid_sd + Rhumid_kurtosis + Temp_mean + Temp_kurtosis + Temp_sd + Aspect + roughness + offset(log(Dry))	217.34
ndvi_kurtosis + ndvi_sd + ndvi_mean + open_avg + Rhumid_mean + Rhumid_sd + Rhumid_kurtosis + Temp_mean + Temp_kurtosis + Temp_sd + Aspect + roughness + offset(log(Dry))	215.39
ndvi_kurtosis + ndvi_sd + ndvi_mean + Rhumid_mean + Rhumid_sd + Rhumid_kurtosis + Temp_mean + Temp_kurtosis + Temp_sd + Aspect + roughness + offset(log(Dry))	213.69
ndvi_kurtosis + ndvi_sd + ndvi_mean + Rhumid_mean + Rhumid_sd + Temp_mean + Temp_kurtosis + Temp_sd + Aspect + roughness + offset(log(Dry))	212.01
ndvi_kurtosis + ndvi_sd + ndvi_mean + Rhumid_mean + Rhumid_sd + Temp_kurtosis + Temp_sd + Aspect + roughness + offset(log(Dry))	210.28
ndvi_kurtosis + ndvi_sd + Rhumid_mean + Rhumid_sd + Temp_kurtosis + Temp_sd + Aspect + roughness + offset(log(Dry))	208.99
ndvi_kurtosis + Rhumid_mean + Rhumid_sd + Temp_kurtosis + Temp_sd + Aspect + roughness + offset(log(Dry))	207.63
ndvi_kurtosis + Rhumid_mean + Rhumid_sd + Temp_kurtosis + Aspect + roughness + offset(log(Dry))	205.84
ndvi_kurtosis + ndvi_sd + ndvi_mean + ELEV_DEM + open_avg + Rhumid_mean + Rhumid_sd + Rhumid_kurtosis + Temp_mean + Temp_kurtosis + Temp_sd + groundPC1 + flowdir + offset(log(Dry)) + roughness	217.84
ndvi_kurtosis + ndvi_sd + ndvi_mean + ELEV_DEM + open_avg + Rhumid_mean + Rhumid_sd + Rhumid_kurtosis + Temp_mean + Temp_kurtosis + Temp_sd + flowdir + roughness + offset(log(Dry))	215.99
ndvi_kurtosis + ndvi_sd + ndvi_mean + ELEV_DEM + open_avg + Rhumid_mean + Rhumid_sd + Temp_mean + Temp_kurtosis + Temp_sd + flowdir + roughness + offset(log(Dry))	214.26
ndvi_kurtosis + ndvi_sd + ndvi_mean + ELEV_DEM + open_avg +Rhumid_mean + Rhumid_sd + Temp_kurtosis + Temp_sd + flowdir + roughness + offset(log(Dry))	212.85
ndvi_kurtosis + ndvi_sd + ndvi_mean + ELEV_DEM + Rhumid_mean + Rhumid_sd + Temp_kurtosis + Temp_sd + flowdir + roughness + offset(log(Dry))	212.21
ndvi_kurtosis + ndvi_sd + ELEV_DEM + Rhumid_mean + Rhumid_sd + Temp_kurtosis + Temp_sd + flowdir + roughness + offset(log(Dry))	211.62
ndvi_kurtosis + ndvi_sd + Rhumid_mean + Rhumid_sd + Temp_kurtosis + Temp_sd + flowdir + roughness + offset(log(Dry))	210.41
ndvi_kurtosis + Rhumid_mean + Rhumid_sd + Temp_kurtosis + Temp_sd + flowdir + roughness + offset(log(Dry))	209.73
ndvi_kurtosis + Rhumid_mean + Rhumid_sd + Temp_kurtosis + flowdir + roughness + offset(log(Dry))	208.49

## Sheet: Table S9
Table S9 Model selection for the best model explaining Tripteroides bambusa fourth instar larvae abundance at Mt. Konpira, Nagasaki, Japan. The best model is bolded.
Variables indicate the variables included in the model, while AIC stands for Akaike Information Criterion
Variables	AIC
asterndvikurtosis + asterndvisd + asterndvimean + offset(log(Dry)) + ELEV_DEM + open_avg + Rhumid_mean + Rhumid_sd + Rhumid_kurtosis + Temp_mean + Temp_kurtosis + Temp_sd + groundPC1 + Aspect + Slope	339.37
asterndvisd + asterndvimean + ELEV_DEM + open_avg + Rhumid_mean + Rhumid_sd + Rhumid_kurtosis + Temp_mean + Temp_kurtosis + Temp_sd + groundPC1 + Aspect + Slope + offset(log(Dry))	337.37
asterndvisd + asterndvimean + ELEV_DEM + open_avg + Rhumid_mean + Rhumid_sd + Temp_mean + Temp_kurtosis + Temp_sd + groundPC1 + Aspect + Slope + offset(log(Dry))	335.37
asterndvisd + asterndvimean + ELEV_DEM + open_avg + Rhumid_mean + Rhumid_sd + Temp_mean + Temp_kurtosis + groundPC1 + Aspect + Slope + offset(log(Dry))	333.37
asterndvisd + asterndvimean + ELEV_DEM + open_avg + Rhumid_sd + Temp_mean + Temp_kurtosis + groundPC1 + Aspect + Slope + offset(log(Dry))	331.41
asterndvisd + asterndvimean + open_avg + Rhumid_sd + Temp_mean + Temp_kurtosis + groundPC1 + Aspect + Slope + offset(log(Dry))	329.44
asterndvisd + asterndvimean + Rhumid_sd + Temp_mean + Temp_kurtosis + groundPC1 + Aspect + Slope + offset(log(Dry))	327.66
asterndvisd + asterndvimean + Rhumid_sd + Temp_mean + Temp_kurtosis + Aspect + Slope + offset(log(Dry))	326.06
asterndvisd + asterndvimean + Rhumid_sd + Temp_kurtosis + Aspect + Slope + offset(log(Dry))	324.66
asterndvisd + Rhumid_sd + Temp_kurtosis + Aspect + Slope + offset(log(Dry))	323.24
asterndvisd + Rhumid_sd + Temp_kurtosis + Aspect + offset(log(Dry))	322.11
asterndvikurtosis + asterndvisd + asterndvimean + offset(log(Dry)) + ELEV_DEM + open_avg + Rhumid_mean + Rhumid_sd + Rhumid_kurtosis + Temp_mean + Temp_kurtosis + Temp_sd + groundPC1 + flowdir + Slope	342.81
asterndvikurtosis + asterndvimean + ELEV_DEM + open_avg + Rhumid_mean + Rhumid_sd + Rhumid_kurtosis + Temp_mean + Temp_kurtosis + Temp_sd + groundPC1 + flowdir + Slope + offset(log(Dry))	340.81
asterndvikurtosis + asterndvimean + ELEV_DEM + open_avg + Rhumid_mean + Rhumid_kurtosis + Temp_mean + Temp_kurtosis + Temp_sd + groundPC1 + flowdir + Slope + offset(log(Dry))	338.84
asterndvikurtosis + asterndvimean + ELEV_DEM + open_avg + Rhumid_mean + Rhumid_kurtosis + Temp_mean + Temp_kurtosis + groundPC1 + flowdir + Slope + offset(log(Dry))	336.94
asterndvikurtosis + ELEV_DEM + open_avg + Rhumid_mean + Rhumid_kurtosis + Temp_mean + Temp_kurtosis + groundPC1 + flowdir + Slope + offset(log(Dry))	335.02
asterndvikurtosis + ELEV_DEM + open_avg + Rhumid_mean + Rhumid_kurtosis + Temp_mean + Temp_kurtosis + groundPC1 + Slope + offset(log(Dry))	333.71
asterndvikurtosis + ELEV_DEM + open_avg + Rhumid_kurtosis + Temp_mean + Temp_kurtosis + groundPC1 + Slope + offset(log(Dry))	332.16
asterndvikurtosis + ELEV_DEM + open_avg + Rhumid_kurtosis + Temp_mean + Temp_kurtosis + Slope + offset(log(Dry))	330.72
asterndvikurtosis + ELEV_DEM + open_avg + Rhumid_kurtosis + Temp_mean + Slope + offset(log(Dry))	329.19
asterndvikurtosis + asterndvisd + asterndvimean + offset(log(Dry)) + ELEV_DEM + open_avg + Rhumid_mean + Rhumid_sd + Rhumid_kurtosis + Temp_mean + Temp_kurtosis + Temp_sd + groundPC1 + Aspect + TRI	339.49
asterndvikurtosis + asterndvisd + asterndvimean + ELEV_DEM + open_avg + Rhumid_mean + Rhumid_sd + Rhumid_kurtosis + Temp_mean + Temp_kurtosis + groundPC1 + Aspect + TRI + offset(log(Dry))	337.49
asterndvikurtosis + asterndvisd + asterndvimean + ELEV_DEM + open_avg + Rhumid_mean + Rhumid_sd + Rhumid_kurtosis + Temp_mean + Temp_kurtosis + groundPC1 + Aspect + offset(log(Dry))	335.5
asterndvikurtosis + asterndvisd + asterndvimean + ELEV_DEM + open_avg + Rhumid_sd + Rhumid_kurtosis + Temp_mean + Temp_kurtosis + groundPC1 + Aspect + offset(log(Dry))	333.51
asterndvikurtosis + asterndvisd + asterndvimean + ELEV_DEM + open_avg + Rhumid_sd + Rhumid_kurtosis + Temp_mean + Temp_kurtosis + Aspect + offset(log(Dry))	331.63
asterndvikurtosis + asterndvisd + asterndvimean + ELEV_DEM + open_avg + Rhumid_sd + Rhumid_kurtosis + Temp_kurtosis + Aspect + offset(log(Dry))	329.78
asterndvisd + asterndvimean + ELEV_DEM + open_avg + Rhumid_sd + Rhumid_kurtosis + Temp_kurtosis + Aspect + offset(log(Dry))	328.06
asterndvisd + asterndvimean + ELEV_DEM + Rhumid_sd + Rhumid_kurtosis + Temp_kurtosis + Aspect + offset(log(Dry))	326.42
asterndvisd + asterndvimean + Rhumid_sd + Rhumid_kurtosis + Temp_kurtosis + Aspect + offset(log(Dry))	324.69
asterndvisd + asterndvimean + Rhumid_sd + Rhumid_kurtosis + Aspect + offset(log(Dry))	322.96
asterndvikurtosis + asterndvisd + asterndvimean + offset(log(Dry)) + ELEV_DEM + open_avg + Rhumid_mean + Rhumid_sd + Rhumid_kurtosis + Temp_mean + Temp_kurtosis + Temp_sd + groundPC1 + flowdir + TRI	342.87
asterndvikurtosis + asterndvisd + asterndvimean + ELEV_DEM + open_avg + Rhumid_mean + Rhumid_sd + Rhumid_kurtosis + Temp_mean + Temp_kurtosis + groundPC1 + flowdir + TRI + offset(log(Dry))	340.87
asterndvikurtosis + asterndvimean + ELEV_DEM + open_avg + Rhumid_mean + Rhumid_sd + Rhumid_kurtosis + Temp_mean + Temp_kurtosis + groundPC1 + flowdir + TRI + offset(log(Dry))	338.88
asterndvikurtosis + asterndvimean + ELEV_DEM + open_avg + Rhumid_mean + Rhumid_kurtosis + Temp_mean + Temp_kurtosis + groundPC1 + flowdir + TRI + offset(log(Dry))	336.91
asterndvikurtosis + ELEV_DEM + open_avg + Rhumid_mean + Rhumid_kurtosis + Temp_mean + Temp_kurtosis + groundPC1 + flowdir + TRI + offset(log(Dry))	334.95
asterndvikurtosis + ELEV_DEM + open_avg + Rhumid_kurtosis + Temp_mean + Temp_kurtosis + groundPC1 + flowdir + TRI + offset(log(Dry))	333.45
asterndvikurtosis + ELEV_DEM + open_avg + Rhumid_kurtosis + Temp_mean + Temp_kurtosis + groundPC1 + TRI + offset(log(Dry))	332.16
asterndvikurtosis + ELEV_DEM + open_avg + Rhumid_kurtosis + Temp_mean + Temp_kurtosis + TRI + offset(log(Dry))	330.85
asterndvikurtosis + ELEV_DEM + open_avg + Rhumid_kurtosis + Temp_mean + TRI + offset(log(Dry))	329.49
asterndvikurtosis + asterndvisd + asterndvimean + offset(log(Dry)) + ELEV_DEM + open_avg + Rhumid_mean + Rhumid_sd + Rhumid_kurtosis + Temp_mean + Temp_kurtosis + Temp_sd + groundPC1 + Aspect + roughness	339.18
asterndvikurtosis + asterndvisd + asterndvimean + ELEV_DEM + open_avg + Rhumid_mean + Rhumid_sd + Rhumid_kurtosis + Temp_mean + Temp_kurtosis + groundPC1 + Aspect + roughness + offset(log(Dry))	337.19
asterndvikurtosis + asterndvisd + asterndvimean + ELEV_DEM + open_avg + Rhumid_sd + Rhumid_kurtosis + Temp_mean + Temp_kurtosis + groundPC1 + Aspect + roughness + offset(log(Dry))	335.19
asterndvikurtosis + asterndvisd + asterndvimean + ELEV_DEM + open_avg + Rhumid_sd + Temp_mean + Temp_kurtosis + groundPC1 + Aspect + roughness + offset(log(Dry))	333.2
asterndvisd + asterndvimean + ELEV_DEM + open_avg + Rhumid_sd + Temp_mean + Temp_kurtosis + groundPC1 + Aspect + roughness + offset(log(Dry))	331.21
asterndvisd + asterndvimean + open_avg + Rhumid_sd + Temp_mean + Temp_kurtosis + groundPC1 + Aspect + roughness + offset(log(Dry))	329.27
asterndvisd + asterndvimean + Rhumid_sd + Temp_mean + Temp_kurtosis + groundPC1 + Aspect + roughness + offset(log(Dry))	327.5
asterndvisd + asterndvimean + Rhumid_sd + Temp_mean + Temp_kurtosis + Aspect + roughness + offset(log(Dry))	325.91
asterndvisd + asterndvimean + Rhumid_sd + Temp_kurtosis + Aspect + roughness + offset(log(Dry))	324.46
asterndvisd + Rhumid_sd + Temp_kurtosis + Aspect + roughness + offset(log(Dry))	322.96
asterndvisd + Rhumid_sd + Temp_kurtosis + Aspect + offset(log(Dry))	322.11
asterndvikurtosis + asterndvisd + asterndvimean + offset(log(Dry)) + ELEV_DEM + open_avg + Rhumid_mean + Rhumid_sd + Rhumid_kurtosis + Temp_mean + Temp_kurtosis + Temp_sd + groundPC1 + flowdir + roughness	342.81
asterndvikurtosis + asterndvisd + asterndvimean + ELEV_DEM + open_avg + Rhumid_mean + Rhumid_sd + Rhumid_kurtosis + Temp_mean + Temp_kurtosis + groundPC1 + flowdir + roughness + offset(log(Dry))	340.81
asterndvikurtosis + asterndvisd + ELEV_DEM + open_avg + Rhumid_mean + Rhumid_sd + Rhumid_kurtosis + Temp_mean + Temp_kurtosis + groundPC1 + flowdir + roughness + offset(log(Dry))	338.81
asterndvikurtosis + ELEV_DEM + open_avg + Rhumid_mean + Rhumid_sd + Rhumid_kurtosis + Temp_mean + Temp_kurtosis + groundPC1 + flowdir + roughness + offset(log(Dry))	336.84
asterndvikurtosis + ELEV_DEM + open_avg + Rhumid_mean + Rhumid_kurtosis + Temp_mean + Temp_kurtosis + groundPC1 + flowdir + roughness + offset(log(Dry))	334.87
asterndvikurtosis + ELEV_DEM + open_avg + Rhumid_kurtosis + Temp_mean + Temp_kurtosis + groundPC1 + flowdir + roughness + offset(log(Dry))	333.18
asterndvikurtosis + ELEV_DEM + open_avg + Rhumid_kurtosis + Temp_mean + Temp_kurtosis + groundPC1 + roughness + offset(log(Dry))	331.76
asterndvikurtosis + ELEV_DEM + open_avg + Rhumid_kurtosis + Temp_mean + Temp_kurtosis + roughness + offset(log(Dry))	330.23
asterndvikurtosis + ELEV_DEM + open_avg + Rhumid_kurtosis + Temp_mean + roughness + offset(log(Dry))	328.72
ndvi_kurtosis + ndvi_sd + ndvi_mean + offset(log(Dry)) + ELEV_DEM + open_avg + Rhumid_mean + Rhumid_sd + Rhumid_kurtosis + Temp_mean + Temp_kurtosis + Temp_sd + groundPC1 + Aspect + Slope	328.21
ndvi_kurtosis + ndvi_sd + ndvi_mean + ELEV_DEM + open_avg + Rhumid_mean + Rhumid_sd + Rhumid_kurtosis + Temp_mean + Temp_kurtosis + Temp_sd + groundPC1 + Aspect + offset(log(Dry))	326.21
ndvi_kurtosis + ndvi_sd + ndvi_mean + ELEV_DEM + open_avg + Rhumid_sd + Rhumid_kurtosis + Temp_mean + Temp_kurtosis + Temp_sd + groundPC1 + Aspect + offset(log(Dry))	324.22
ndvi_kurtosis + ndvi_sd + ndvi_mean + ELEV_DEM + open_avg + Rhumid_sd + Rhumid_kurtosis + Temp_mean + Temp_kurtosis + Temp_sd + Aspect + offset(log(Dry))	322.99
ndvi_kurtosis + ndvi_sd + ndvi_mean + ELEV_DEM + open_avg + Rhumid_kurtosis + Temp_mean + Temp_kurtosis + Temp_sd + Aspect + offset(log(Dry))	322.08
ndvi_kurtosis + ndvi_sd + ndvi_mean + offset(log(Dry)) + ELEV_DEM + open_avg + Rhumid_mean + Rhumid_sd + Rhumid_kurtosis + Temp_mean + Temp_kurtosis + Temp_sd + groundPC1 + flowdir + Slope	334.99
ndvi_kurtosis + ndvi_sd + ndvi_mean + ELEV_DEM + open_avg + Rhumid_sd + Rhumid_kurtosis + Temp_mean + Temp_kurtosis + Temp_sd + groundPC1 + flowdir + Slope + offset(log(Dry))	333.05
ndvi_kurtosis + ndvi_sd + ndvi_mean + ELEV_DEM + open_avg + Rhumid_sd + Rhumid_kurtosis + Temp_mean + Temp_kurtosis + Temp_sd + flowdir + Slope + offset(log(Dry))	331.28
ndvi_kurtosis + ndvi_sd + ndvi_mean + ELEV_DEM + open_avg + Rhumid_kurtosis + Temp_mean + Temp_kurtosis + Temp_sd + flowdir + Slope + offset(log(Dry))	329.71
ndvi_kurtosis + ndvi_sd + ndvi_mean + ELEV_DEM + open_avg + Rhumid_kurtosis + Temp_mean + Temp_kurtosis + Temp_sd + Slope + offset(log(Dry))	328.11
ndvi_kurtosis + ndvi_mean + ELEV_DEM + open_avg + Rhumid_kurtosis + Temp_mean + Temp_kurtosis + Temp_sd + Slope + offset(log(Dry))	326.96
ndvi_kurtosis + ndvi_mean + ELEV_DEM + open_avg + Rhumid_kurtosis + Temp_mean + Temp_kurtosis + Slope + offset(log(Dry))	325.14
ndvi_kurtosis + ndvi_mean + ELEV_DEM + open_avg + Rhumid_kurtosis + Temp_mean + Slope + offset(log(Dry))	323.61
ndvi_kurtosis + ndvi_sd + ndvi_mean + offset(log(Dry)) + ELEV_DEM + open_avg + Rhumid_mean + Rhumid_sd + Rhumid_kurtosis + Temp_mean + Temp_kurtosis + Temp_sd + groundPC1 + Aspect + TRI	327.99
ndvi_kurtosis + ndvi_sd + ndvi_mean + ELEV_DEM + open_avg + Rhumid_sd + Rhumid_kurtosis + Temp_mean + Temp_kurtosis + Temp_sd + groundPC1 + Aspect + TRI + offset(log(Dry))	325.99
ndvi_kurtosis + ndvi_sd + ndvi_mean + ELEV_DEM + open_avg + Rhumid_sd + Rhumid_kurtosis + Temp_mean + Temp_kurtosis + Temp_sd + groundPC1 + Aspect + offset(log(Dry))	324.22
ndvi_kurtosis + ndvi_sd + ndvi_mean + ELEV_DEM + open_avg + Rhumid_sd + Rhumid_kurtosis + Temp_mean + Temp_kurtosis + Temp_sd + Aspect + offset(log(Dry))	322.99
ndvi_kurtosis + ndvi_sd + ndvi_mean + ELEV_DEM + open_avg + Rhumid_kurtosis + Temp_mean + Temp_kurtosis + Temp_sd + Aspect + offset(log(Dry))	322.08
ndvi_kurtosis + ndvi_sd + ndvi_mean + offset(log(Dry)) + ELEV_DEM + open_avg + Rhumid_mean + Rhumid_sd + Rhumid_kurtosis + Temp_mean + Temp_kurtosis + Temp_sd + groundPC1 + flowdir + TRI	334.68
ndvi_kurtosis + ndvi_sd + ndvi_mean + ELEV_DEM + open_avg + Rhumid_sd + Rhumid_kurtosis + Temp_mean + Temp_kurtosis + Temp_sd + groundPC1 + flowdir + TRI + offset(log(Dry))	332.72
ndvi_kurtosis + ndvi_sd + ndvi_mean + ELEV_DEM + open_avg + Rhumid_sd + Rhumid_kurtosis + Temp_mean + Temp_kurtosis + Temp_sd + flowdir + TRI + offset(log(Dry))	330.9
ndvi_kurtosis + ndvi_sd + ndvi_mean + ELEV_DEM + open_avg + Rhumid_sd + Rhumid_kurtosis + Temp_mean + Temp_kurtosis + flowdir + TRI + offset(log(Dry))	329.14
ndvi_kurtosis + ndvi_sd + ndvi_mean + ELEV_DEM + open_avg + Rhumid_kurtosis + Temp_mean + Temp_kurtosis + flowdir + TRI + offset(log(Dry))	327.7
ndvi_kurtosis + ndvi_mean + ELEV_DEM + open_avg + Rhumid_kurtosis + Temp_mean + Temp_kurtosis + flowdir + TRI + offset(log(Dry))	326.03
ndvi_kurtosis + ndvi_mean + ELEV_DEM + open_avg + Rhumid_kurtosis + Temp_mean + Temp_kurtosis + TRI + offset(log(Dry))	324.33
ndvi_kurtosis + ndvi_mean + ELEV_DEM + open_avg + Rhumid_kurtosis + Temp_mean + TRI + offset(log(Dry))	323.15
ndvi_kurtosis + ndvi_sd + ndvi_mean + offset(log(Dry)) + ELEV_DEM + open_avg + Rhumid_mean + Rhumid_sd + Rhumid_kurtosis + Temp_mean + Temp_kurtosis + Temp_sd + groundPC1 + Aspect + roughness	328.2
ndvi_kurtosis + ndvi_sd + ndvi_mean + ELEV_DEM + open_avg + Rhumid_mean + Rhumid_sd + Rhumid_kurtosis + Temp_mean + Temp_kurtosis + Temp_sd + groundPC1 + Aspect + offset(log(Dry))	326.21
ndvi_kurtosis + ndvi_sd + ndvi_mean + ELEV_DEM + open_avg + Rhumid_sd + Rhumid_kurtosis + Temp_mean + Temp_kurtosis + Temp_sd + groundPC1 + Aspect + offset(log(Dry))	324.22
ndvi_kurtosis + ndvi_sd + ndvi_mean + ELEV_DEM + open_avg + Rhumid_sd + Rhumid_kurtosis + Temp_mean + Temp_kurtosis + Temp_sd + Aspect + offset(log(Dry))	322.99
ndvi_kurtosis + ndvi_sd + ndvi_mean + ELEV_DEM + open_avg + Rhumid_kurtosis + Temp_mean + Temp_kurtosis + Temp_sd + Aspect + offset(log(Dry))	322.08
ndvi_kurtosis + ndvi_sd + ELEV_DEM + open_avg + Rhumid_kurtosis + Temp_mean + Temp_kurtosis + Temp_sd + Aspect + offset(log(Dry))	321.29
ndvi_kurtosis + ndvi_sd + ndvi_mean + offset(log(Dry)) + ELEV_DEM + open_avg + Rhumid_mean + Rhumid_sd + Rhumid_kurtosis + Temp_mean + Temp_kurtosis + Temp_sd + groundPC1 + flowdir + roughness	334.77
ndvi_kurtosis + ndvi_sd + ndvi_mean + ELEV_DEM + open_avg + Rhumid_sd + Rhumid_kurtosis + Temp_mean + Temp_kurtosis + Temp_sd + groundPC1 + flowdir + roughness + offset(log(Dry))	332.8
ndvi_kurtosis + ndvi_sd + ndvi_mean + ELEV_DEM + open_avg + Rhumid_sd + Rhumid_kurtosis + Temp_mean + Temp_kurtosis + Temp_sd + flowdir + roughness + offset(log(Dry))	331.04
ndvi_kurtosis + ndvi_sd + ndvi_mean + ELEV_DEM + open_avg + Rhumid_sd + Rhumid_kurtosis + Temp_mean + Temp_kurtosis + flowdir + roughness + offset(log(Dry))	329.4
ndvi_kurtosis + ndvi_sd + ndvi_mean + ELEV_DEM + open_avg + Rhumid_kurtosis + Temp_mean + Temp_kurtosis + flowdir + roughness + offset(log(Dry))	327.85
ndvi_kurtosis + ndvi_mean + ELEV_DEM + open_avg + Rhumid_kurtosis + Temp_mean + Temp_kurtosis + flowdir + roughness + offset(log(Dry))	326.22
ndvi_kurtosis + ndvi_mean + ELEV_DEM + open_avg + Rhumid_kurtosis + Temp_mean + Temp_kurtosis + roughness + offset(log(Dry))	324.54
ndvi_kurtosis + ndvi_mean + ELEV_DEM + open_avg + Rhumid_kurtosis + Temp_mean + roughness + offset(log(Dry))	323.05
The best model was further simplified by leaving out: open_avg and Temp_kurtosis to:
ndvi_kurtosis + ndvi_sd + ELEV_DEM + Rhumid_kurtosis + Temp_mean + Temp_sd + Aspect + offset(log(Dry)), AIC:323.79
